# Supplementary material for: Genome-Wide Identification and Expression Analysis of the MYB Transcription Factor Family in Salvia nemorosa
Source: Genes (Basel). 2024 Jan 17;15(1):110. doi: 10.3390/genes15010110 (PMC10815335; doi:10.3390/genes15010110)
Supplement: Supplementary file 1 [file genes-15-00110-s001.zip]

Archive with 7 entries (6 files):
- Supplement materials/File S1. Promoter sequence of 10 SnMYB genes  .txt
- Supplement materials/File S2. 142 myb genes  nucleotide sequence.txt
- Supplement materials/File S3. 10 candidate proteins sequence.txt
- Supplement materials/File S4. 10 candidates genes  nucleotide sequence.txt
- Supplement materials/Table S1. Primers of 10 MYBs gene in Salvia nemorosa.xlsx
- Supplement materials/Table S2. 10 candidate SnMYB gene expressions.xlsx
- Supplement materials/
