# Supplementary material for: Genome-Wide Identification and Expression Analysis of the MYB Transcription Factor Family in Salvia nemorosa
Source: Genes (Basel). 2024 Jan 17;15(1):110. doi: 10.3390/genes15010110 (PMC10815335; doi:10.3390/genes15010110)
Supplement: Supplementary file 1 [file genes-15-00110-s001.zip › Supplement materials/File S1. Promoter sequence of 10 SnMYB genes .txt]

>Sne05G053730.1（SnMYB114）
TAAGGTACTAATTTTATATAGTCACGCGAATCCAATTGGACCAATAAATTGAATTTTCTA
CAGCAACTTGCAGGTACCCTTTTCGACATTTTGGTAAATAATATTATTTTAAATTTCAAA
TTATATTGATTTTATTAACAATGTTTTGAGTAAAAGAAATGTTAATTTTAAAAATGAATT
ACTATTACTTTTTCACCAAAAATATTCAACGTTAATATTTCGGCTCTCGAAAATTCTGAT
AACTCATACAGAAGAGGACGACAGTTATAATGAGTTTTAAAATAATATGATATTCGGTGG
GCCACACCCATATTACTATATTGGAAAGTAATCTTTGGATATACTATTTGATAAAATATC
AATAGTAATTTATGATATATATTTTTTTAATGAAAAAGATACTATAATTTAAAGTTTAAA
GCGACATTTATGCATCTATATTTTCAAGTAGTCAAGTGAGAGCATGGCATAGTTCTTAAT
AATATTGTTGGTGGTGGTGTACGATTTTTCGTATATATATATATATATATATATATATAT
ATATATATATATATATAGATGTATGAGACAAAAGGGAAGAAAAGTGTATTCTATAGCTAG
AGAGTTGAGAAAAGCACACGTGACAATTTGATCTTTCCACTTATTTTATTTTTTGAGCAA
TATTCCCACATCATGATGTATATCTAAAAAAATTATAAAATTATTATATATATGTTTTGG
AATTTAAAAAATCATCAAAAATCCGCTCTATTTATATCAATATGTTAGACAAATATTTCT
GTCAGACTGAAGATACTTCATGTTAATTAATACTTTATTTAATATATATTGATATTCTGA
CCTGACAGAAAATGTGTCTCATATATTATTATAAGAACTTTTGTTCATTAACCTTTTAAT
TAATTGTGTGTTGTGATATTGTAAATAGCTTATTTAAATGATTGGACACAAAGTCTTTAA
TCAAATTAATAATTATAGTAGTCGCAATTTTGGAAAATCTGGGTTTCGGCCCTTTATTCA
CTGTCTCCACGTGTGCCCCCCCACCCCATTCCCAAGTAGTAATATGTACACACGTGTGTT
CAGAAATTTTGTGGTATTTTTTTTTTTTTTTTCATTAGTTATAATTGGAAAAGACTTGAC
GAGTTGTAAAGATGTAGAGTTGTTAATTTAGTTAAGTTGGCCGACTGCCTAGCTTATGTT
TGATCAATGGCGAAGTCAGGCTCCGAGAGTAGGGTCAATTACTTTTCATAATTAATCATT
CATATTTTTATAAAATTGAAAATTTTAAAATCAAAATAGAAAATAGAAAATGATATAACA
AAAAAATATAAAATATGTTTTCATAACCATTTCTATATGTAATTAAATAAGTAATAAAAT
AAGAGGAAGACAATGGTAAATTATTTCCGTTTATAAAAAGTAGACTCTTGTAATGGAACA
CCTAAATGAAATACTTAGACACTTATAATGAGACTGAAAAATATATTTGTATAGGCCTAA
GAATTGTCGTTTAATCTTATGTAATTACCTCAGAAAATATTATACTGAAAATAATTCTTA
CTTGGCACGCAGCACCAGACGTAGTCACATTGTGACAAATTCTACTACGAAGTCGAGACC
CCCAAAGACACATGCGGCCATTTGCACCGTGCATCCGACGGTATAAAAGAAAAGAAAAAA
GCAAACAATGACAATTAATTAAATCTAGACTTTTTTGCTTTATCAAAATAAAACAAAACA
AAAGGATGTTACTCGGAGAATACCTAATTTTCCAAAAATGCAAATTAATTAGTTACTAAA
AAAATCGATCTCCCAATCAATTAGTTAGAAAAATTGTGTGGGTACGAAAACTTACACGTC
AATTGAGAAGATAGGTGGAAGAGCATTGAAATTGATGATCGACGATGCATGAGAGCAGCT
GCATATGTTCAATAAATTGCACACTCTCCTTATAAATATTGCACCAAAATATCCACCCAT
TTTTTAGAATTATTATCAAA
>Sne05G053740.1
CAGATCAATATGAATTATTCCTGAGACGATCATGTGCTGACTAATCGTATCAAATACATA
TATATGTGTTAAATAAGTAGGATATATGTATGATAACTATATTAAGTATTAACATTTGTA
AGAGCAGTATTAATAGATAGGTTGAATTTTTTTACACTTACGACTATTGTTATTACAAGT
TTGCTTATATTATTGTTTTTTTCCTGTTTTTTGGAACATTCATTCACTACCTGACAAAAA
TTTAATTACGTGGCCCACCGATTCGAACTACTCCCTACTATAATTTTTTTTTTTTTTTTT
TGACAAATATTTCTGTTAGGCCGGCCTAACCGTCAGGCCGGAGGTACTTCATGTTATATG
AATTGGTACTTTATTCAATATATATTGGTACTTTATATAAATAAACTGTATTTTAAGTGG
TACTTCATGTTATATGAATTGGTACTTTATTCAATACCTATTGGTACTTTAGCCTGACAT
AAATGTGTTTTTTTTTATTTTTATTAATTTATTTTAAGTTGAGAAGAAAAAGAAAGAAGA
AAGAAGAAAAAAGAAAAAGTACTATTTTGACATGCTTCTCCAACTTGCTCCTTTCGCAGT
TCCCACGGGGCCAATAATAATAATACTAACAAAAAGACTTTGCTTAAACAAATAATATGA
TAGGGATATTTATTGGAGGAAATATTAAAATAATTAATTTTCTAGCTGTAAATATATAAA
TACATCACATCATTGGCTTTGGATATATATATTCAAATCCTTTATAATTGTATTCTAATG
CGATATTATTTTGTTGCATTCTTGAATGATCGGTACGTGGCAGTATATTAAAAATTTAAG
ATTTATTATTTAATACTACACATTACCCTCAATAAATGATCTCATTTGAAAGGCTATATA
TAAATGAAAAATGTATATTCGTTTTCCACACTTGTAGCTGTAGGTCTAGCTTCTTTCCCA
ACACTGGATCTCATTTCTCTTTCACAATATATCGTCAATTCGTAGAAATTGGCATCTATT
TATATCACTAGACAAAATCACAAAGATGGGGGGATAAGGTATATAATAGTAATTTAAACT
TTTTAAATGAAAACCTTCCATAACTTACAAAATTAACTATAAACATATAATGTTGACATG
TTGTATCAATCAATTGAAAAAAAGAACATAAATCCTTAAAGCAAGCATGTTAGAACAACT
CATGCTATAGGAATGATGTGCTAGTCACCATCAGTAAGCACCAATCACATTTATGCTAAA
TTAATATTAATTTAAAAAAAAATTAACCCTAATACTTTAAAAAATATTACAGGCATCATT
AATTCAATAAATTACATCATAATTAATTCTCAATTTTTTGTCCTCTTACTTGACATAACA
AACAGACGAATTAATCATCATTATGTTAAGTGTCGGATTAATGATGCCAATAACAAAATA
TGAGAATCAAAATCAATGTCTAGAACGAAAAAGAACAATATTAATCTGACCTAAAATAAC
AGTGCTGATCACGAATGGTGACCATTAATTGTACATCATTCCTCTCTCTATACATGTATT
AGGGCAAGTAGACATTTTCAAATACCATTTTATAGAAAACCTTAAATTTAATGTTCTTAA
GAATAAGCAATAGAGGCACATTTCTGTCAGGAATATATATTGAATAAAGTACCAATTCAT
ATAACATGAAGTACCACTTAAAACACAGTTCATTTATATAGAGTAGTACCAATACATATT
GAATAAAGTACCGATTTATATAACATAAAGTACCTCCGGGCTGACGGTCAGGCCGGCCTG
ACAGAAATATTTGTCAAGACAATATGAGTTCACACACACACACACCAAAAACCCTAGACT
TTTTGCATCTTCTCTAACATGTTATAATCGATTTTCTTGACAATTTAAATTCCACAGTAA
ATTAAGTCCCGATCGAAACATGTACAATAGTGGAACACAGAGTGGGACACCAGTAGTCGA
GGGCGGGAATAAGGGTAGTT
>Sne05G053820.1
TCAAACCATCAGTCAGTATTTGACTCTAGCTAGATAACTCAATCTAAAATACACCTTCCG
TCCCACTTGACTCGACCGGCCCGTATTATATTTTGTAAAGGGTGAGTTGTGTGCATGATG
CGTAACTCTAGGAATACTTATTTCACCCTTTATAAACACATACAAAAAAAAAATAAAAAA
TGTGAACGTAGGGGCGGAGCCAGAATTTTACAATTGGACGGGCGAAATTATATTTTTATA
TTTAGAAACAAATTTGCACGGACGAAACTATATATACACACATAAAATTTGAGAAAATGC
AAAATATAATACAAATATTATAACATTATAAAAAAAAAAAATTGTCCGCGGCCGCCGAGG
CGTGCCCGGGGCCTCCCTCTGCCCCTATGTGAACCAATTACCAACGTCTTGACCAAAGTC
TTAACAAGTGAATCCCTGACCAATCTTTGTTATTTCTGATTTTATCTTAGCGTTTCTATT
TCGGCGTTTATTACATCTTGGTCAATCTCTTGGCGCATTCCGAGAAAAGTACTCTTGACG
GTAAAATTTCAATTTCTAGACCAAAATCATTAACAATGATGCTCATCATCTAGGTTATTA
GTAATATTTTAACATATGACATAGCTATATATTGACACAGCATATAGGTATGCAGTATGC
ACATAGTGATGCTTGGAAACCAAAACTCTGAAAAGGATATATACAGGAAATGAAAGGTGT
GGTGCCCTAATAAAATACTATATACTTTTCCTGTCTCCATTTTAGTCAAATCCTGTATAA
AATAATATATACTATTACCTTTTCCAGTCTCCATTTTAATTAGTCAAATCCTAGGAAAGA
AATTTTCTTCTTCCCTTCGTATGAAAAAAATTAAACGCTGAAAGGTGGTGTCTTTTTTCA
CTTGAGATCCAATGTTCTATATTTTTTGTTCCATTTTGTATTTCTTTTACCTTTTTTTTT
CTTCATATTTTCTATTTTTAATTTTGATTTTTTGTATTTTATTTTAATTATATAATTCTT
TTCTATTAACTAGGATTCATTTAACAGGAAATGAATCATATTTTCTATTAACTAGGATTC
ATTTTATTAAGTTAGAGTATATAATTATTTTTTAATATGTAATTTTAACTTTTAGTAGTT
TATAATTTATTTTTTAAGATTGATAAATTCAAATTTAGGGCATATATTTTTTAAAAAAAT
TAAACTTGTACACAAAATTAAATATTATTCATAGCATTATAATAAAAATATATATATACA
CAAAAATATTTTTAAATAATAAATATATAATGGTGGGACACGGTGGCACAATGAAAATTG
TGGGACACTTGACCTCATCCGCCTTCTTTACTTTAGTAAAGATTCAGTTTTCAGTTTATT
AAAAATGAAGTAGAGACTAGAGAGTAGAGATCCTTATTCATAACATATGAAGAAAAAAGT
ATATATAACATTAAGATTATTTAACGGCTTATTTTTTAGTTATTTACATAATACAAGAAT
TAAAATGCAATCAACTTAATAAATTTGGTTGAGCTACAAGTAGTAATTACATAGTTGGCC
TTCAATCAAATTTGGACTTAATTTCGTTAGACTTTAAAAATTATTATTTATTTATTTTTT
CACTGGGCGAGACATGTTATTTTAATTCATGAATACATTATGTTAAGCATAATAACCAAT
GAAAGTATTATTGTATATTTGTATACATAAAAAGTATTATAGTCGAACAATATTATCTAA
TACATGCGAAAGACTTATCATTTGCAGAATCAATCTTGATCGCCCATAAATCAAGATCAA
CGTAATTCTTCCGACACCGAGACCCAAAATATAGGTTTTCTGATGCCGACATATATATGA
AACAATCGCAGAGCAATTGGATTTGTGGAACATAAATTTGCACGTCGAGTCTAAAGCAGT
ATAAATACATGATGCATCTCAAGAGATCAATTCATCACTTACATTTTATTTTCTCATAAA
ATAAAGGAAAGAAAAAGAAA
>Sne05G053870.1
AGTGTGAAGGTTTACTGGTCTGCAGATTACGACGATATCGTATTACTTGTAATTCTAAAA
TAGAAAGTTATGTAGATTATTAATCAATTATTAATAAAGTCTAACGAATTTTCTATTACA
TTAATGTCGGAATTACGATTTTCAATAACCTGCCGATCGAGGCAATCGATCACTATTAAT
CATGCATATGGATGTAGACTTTGTTATATATTTTTTTTAGAATTAGACTTTGATATTTGT
TTTTTTGTTTTTTTTGCCTTTTTAGGGTTCTTATATCGTGGTGGCTCATATACAACCGTA
CACATTGATGAATATAGAAACTAGTAGTAATAACTACCCAAGATATAGAGACATGAAATT
AATTGTGATTTGTGACAGAAAAAAAAAGGTGATCGATTGCTACACGACATTCTATTATTT
CAACTAAAGTGCACGAGTGTTTATTGCTAAACGTTAAGATTCTAAAAATACAAATAAAAT
TTGGCTTCAAATTAATTGCACGTGTGATCCACACATTAGTTAATTTTCTTATATTTTCCG
ACGAGTTCTTGGCTAAAATTTGTAGATGGTCTAGATTTTTTATTCTTATTCTAGGTAGAA
AACATTCAGAATTTTATTTTTTTACGAGAAATAACGTCGTGTTTAGAAAAGGCCGAGTTA
GTGACACTTTTTCCAACTTTAAGTGTCCAAAAATGTCACTAATTCACGTTTTACTTAAAA
CATAACCCGTGCCTTGAAAAAGAAACCACTTATTTCTCGTAGTATAGAATTCGACTACGA
ACTGATGAATCACCTCGCATGATTATTAGGTATAATCATATGTCTAGTTGATCAGCAAGG
TGAATAAAAAATATATGTTCGTATGTGATCCACCTAAGAATCTGACGAGATGAATATTCG
CCGTTCTGTCATCAAATTATGTACCACACAACAAAAATTGAAGTTTAATTCTTCATCACT
GGGGTTTTTTAAATTTAAAATGTGAATTTATGACAATTTTTTAAAAACTGCTAGATGTTT
GTGACACAAACTAAATAACCCAAAGTTGATGAGGTTACAAATATAAAAATCGAGAAAGTT
AAGGCCGTAAAGCACTATTAATCCTATGCAACTCAATCTCTAAAATATTGACAAGAATAT
ATTATGCATGAATTGAAATTGCCAACTATATATACTATATTAGGATTCTAGATTCTAGTC
TACCTAATGTTACATAGGTAACTTCTATTAAATCCTATAAAATGTAAAAATATGTGTATA
TATCTACAATATACGTACATATAAACATTAGCCTCAAATACGTAAATTTCAGAAAAATAC
AGGCGTAAGACCCATTTCATTTTTTAATTTTATTTTTTCTACTTGACTTACACATTTATG
GAGTTGTCGTTTATGTTGATGTCGATCGATCTTCTTCATTTCTTATCTTTTTCCCCCTTT
TTGTTTTAGTAATCGTTTTTTAGTGGTCCAGCTTCAAAAGTTAATTAACATCTAACACCT
TACATGATATTTAATTATCCTCCAATGAAATTATACAGTTACATTTCAACCTTCATACTT
TTATAATGAAATTATCCTCCAATTCAATTATTTATAGATCACAAATTAAGGGTACCTCAG
TTATACAATGCTTCCCCTCCAATCAATAATTCGGGAGTTCGAGTCATCCCGAAAAAATGG
CCCACGTGACTGATAATTCTCTTAGTTTTAATTATCATAAAAATTCAATAACTCAAGAAT
TACATCGTAACTTACCAAAAAGAAGAAAAGGACAAGAAGGGAATTTTGGCATTTTAGGTA
TATAGTATACGAAAAAATATTACTTTAAAAAGCTGCAAGATAGGTTTTGTGAAACCGACA
CATGAAATGATCGTAGAGAAAATAGATTTGTGGAAGGGAAATTTGCACGTCGCCTATTTG
CACTCTAAGGTAGTATAAATTACATGATGCATCACAACAAATTTGTCAAACTTGCATTAA
TAATTAATTTTGGAAAAAAT
>Sne05G053810.1
AGTGAGAGAGTACGAGAGAAGTAGGAAAGAGAGAGTATTTAGAATTTTAATAATAATAAT
AATAATAATAATAATTAAAACTAGCAATTATAATTTTTGAAATATATATTCATATACTCC
GTAAAATGTATATTTTCTTAAAAGATAATGAGAAATTAATTACATATTTAAAAATAATAA
AAAATAATTACAAAGTAAAAAATAATATATTTAATTAGTGTGTGTGTGTGGGTTTTATGT
GTGAGAATGAGAGAGGAGGAGAGAATTAGGGGAGAGAGAGAGAGAGAGAGAGGTGAGAGA
GAGGGGGTCGTGACTCGTGAGGAGAGTGGGAGAGGAGAGAGAGAGAGAGAGACAGAGAGA
GAGAGAGGTGGGAGAGAGTATTTAATAAAGATAAGTGGAGCCCATACTCAACTATGGTTA
AAATTTATTACTTTTAAATAAATAGAAAAAAAATATAATTTCTAAATATAGAAGATTTGT
ACCTACAAAATTTGCACCATAGAACCTACCAGTAGTTCCAAGTGATTCATTTAATCTCTA
GCGGATTTGGAAACAATCTGTTTCATTAGTTATGAACATTCTTTTCTAATTAATCTTCTA
ACAAAGGATAATGATCAAATAATAAGTTATTTTTAGATAAGAGTAATTTTATTTTATGAA
AATCGAAGATACATAATTAAATAAAAAAACATGACAAATATTTCTGTCAGGCCGGCCTGA
CCGTCAGGCTGGAGGTACTTCATGTTATATGAATTGGTACTTTATTCAATATATATTGAT
ACTTTATATAAATGAACTGTATTTTAAGTGGTACTTCATATTATATGAAATGATACTTTA
TTCAATACATATTGGTACTTTGGCCTGATAGAAATGTGCCTCAAAAAACATAAGCAAAAC
CGATCTCTCCACCGCGACCGTACTTGGTAAGCATGATAAGGACGAGATAGATTATTTAAT
TATATAATTATTTGATTATATAATTATTTAATTATATAATTATTTTCTATTAACTAGGAT
TCATTTTAACAGGAAATGAATCATATTTTCTATTAACTAGGATTCATTTTATTAAGTTAG
AGAATATAATTATTTTTTATATGTAATTTTAATTTTTAGTAGTTTATAATTCATTTTTTA
AGATTGATAAATTCAAATTTAGGGCATATATTTTTTTAAAAAAATTTAACTTGTACACAA
AATTAAATATTATTCATAGCATTATAATAATATATATATATATATATATATATATATATA
TATCACAAAAATATTTTTTAAATAATAAATATATAATGGTAGGACACGGTGGCACAATGA
AAATTGTGGGACACTTGACCTCATCCGCCTTCTTTACTTTAGTAAAGATTCAGTTTTCAA
TTTATTAAAAATGAAGTAGAGAGTAGAGATCCTTATTCATAACATATGAAGAAAAAAGTA
TATATAAAATTAAGATTATTTAACAGCTTATTTTTTAGTTATTTACATAATACAGGAATT
AAAATGCAATCAACTTAATAAATTTGGTTGAGCTACAAGTAGTAATTACATAGTTGGCCT
TCAACCAAATTTGGACTTAATTTCGTTAGACTTTAAAAATCATTATTTATTTATTTTTTC
ACTGGGCGAGACATGTTATTTTAATTCATGAATACATTATGTTAAGCATAATAACCAATG
AAAGTATTATTGTATATTTGTATACATAAAAAGTATTATAGTCGAACAATATTATCTAAT
GCATGCGAAAGACTTATCATTTGGAGAATCAATCTTTGATCGCCCATAAATCAAGATCAA
CGCAATTCTTCCGACACCGAGACCCAAAATATAGGTTTTCTGAAGCCGACATATGTATGA
AACAATCGGAGAGTAATTGGATTTGTGGAACATAAATTTGCACGTCGAGTCTAAGGCAGT
ATAAATACATGATGCATCTCATGAGATCAATTCATCACTTACATTTTATTTTCTCATAAA
ATAAAGGAAAGAAAAAGAAA
>Sne05G053750.1
GGAAACATATACTATAATTCAACACATCAAATCACCCTTCTCTCTCAATTATTTCAATAT
TTTTACCATGGCCGATAAAAATAGTTCATAGTCCTCCATTATTAATTCTCTCCATAATTT
CATTTTTGATCTTTTATGATTTTTATTCTCGTTTTTGTTACATATATATCACGGGTTTTT
GAAGTAGTGGAAAAAGAGAAGGAATTGGTGAAAAATTAAATAATTCAAATCATTGAAAAA
TTCTACTATGAAATGTGTACTTAATTATTATTGTTTTGGGTCGCCAATGTAAAATGTTTA
TGTTGTTTTATGAACATAAACCCTATATTACATTCAATATAATTTATTAAAAATTGTGTT
ATTTTGTAAACAAATTTGGTCGGCGGAAGAGTGATAAAAGAGAGGAGACTAGAGCTTAAG
GAGTACTCCTATATTATATTCATGTAAATTAAATTAATAAAATATTATCATCTGAAGGGG
TACAGAAAAATTAATACTTAAATCTAATTAGTTCTCAATTGTGTTAATGAAGGTGACTTT
TCTACAACAACGACACCCTCACGTTTTCCAAAAGATATATTCTTGCAAATGAGGCACATT
TCTGTTAGGCCATAATATCAATATATATTGAATAAAGTACCAATTCATATAACATAAAAT
ACCTCCGGCTTGACGGTCAGGCCGGCCTGACAGAAATATTTGTCCTTGCAAATTTATACC
CTACTTTCATTCAACTTAAATCTTGAAAAAGACTTGTAATTAAATTGTGTTACAAATAGT
TTAGTGAAGAGTCAATAGGTTATAATTAGAATGATATAACTACTGATTTACATAAATAGA
AGAAATAAAGTGTGTGTATTATCATAGTAATAGCGATAGGGGTTTAATGCCCGAGGCCAA
GGTTTCGGGTTCTACTCCTCCGTGATGCGGCCTTTAAATTTTTGTGCATATAATAATAAT
AATAATAATAATAATAATAATAATAATAATAATAATAATAATAATAATAATAATAATAAT
AAACTCTATAGAATTTGGTCGTCTCCTCCGATAATGAGATCATTATAAATGAAAATTCCC
AATTGGTGAAGCTCATTAATGAGCTGACACATGAATTAATTCATTACAGAAAATATGGTT
GCAGCATAGTATTAGAATAATATCTTTTTATTTGATTTTCACATGTTTAATTCATTTGAA
CAATGAATAACTTAATCCCTAAGAGTAATTACTGAATTGGATGATGATTTTATCATCCCA
AATTTCGACGAACAGAGTGGTTAAATATCGCGAGAATTGAGAATTTAAATTATGTATATA
GGTACAAAAAAATTTACTGATTAATCCGTAAATTTCATGCACAAGAAAATTAAGGAGTGG
GAGAAAACATTATTTTTATTCGTTCACCTCTTATATATTAATTTTATGCATTTGTTCAAC
ATTCTCAATTCTCACGTAAAATTCAGTTCTCACTACATCCCAATCCTTTGGATGAAATAT
TAATTACCATATATAAACCAGGGGGTTTTGCCCATTGACCACCGAGTTCCTCCCTTAAGT
GGAAAACTCGGATTTTATTCCCTTTGGGAACGAATTTGGAGCTATAAGGAGGCTTGGTGA
TTTATTCTTAGAGTGTTTGGTGCTTGATGAACTAACTACTAACAACTAAAAACTAACATT
GTCCGATAAAAAAAATAAAAATAAAAATAATCACCATAGATTCCATAATGCAAAACTTCA
ATACCACCATTGATCTTGTTTGCCCTTGATTTTGTATTTTCACTTTTGAGTTTTAACCCT
TCCATCAAAAGGCCAATCTTAGTATTAAGGCTGACTTTCTTCCTTGCTCGACGGGTGGGT
TTTGCAGACAAACTACTATACACTCGATCAATCAATCCGAATACAAAATTAAATATAATT
CAAATAGTCTGCTTCCATCTATCAAACCAAACGCCTCCTATATATACACGATGCATGCCA
ACATATATTTCTCATAATAA
>Sne05G066770.1
CATTTAAATTCATTGTATCTGTCTTAATCTCTTACACTTGATGGTGGGAGGACATATTTG
ATGTTTTTGTGTGGGGTGCACATATTTTTCTATATCTAATAAAATTACTGAACAACAAAG
TGCAATTCAATTAAGAATTAAGAGGGTTTTTTTTTTTCAACTAATAAATTGAAGTTTCAG
TAATCTAATGTGCATGAGTGTGAATTCGTAACTCTAAAGAAATAGTAATAGTAGAATTTT
ATATACACATAATATTTTTAGAACGCGTATATTATGAGTTGTAAGTTGTTGATGCAGAAA
ATCATGGTTTTTTCGTGAGTTTGAAAGATAAATTCATAAATGATTATAAATAAAAACAAA
ATAAATATAGAATTACTATGTCCAACATAGATATTTAGCCACTTTATTCATTTTCCGTAC
TTTTTATAAAATGATATTCCTCCGTAACTCAAAACAAAAATGATGGTTCACTTTCCATAT
AAAAGGTACAGTTCTTCTTCCCCCCTTCACAGAATATACTTTTTGACGCAAACAAACTTT
TATTTTGGATACGAATATAATGCGGATTTTACTTTTGCACGTACAGACTCTTTAAAATAC
TTGTAAAGTACTATGAAATATCTTCTATACGTGAGAAGGAAGAAATTAGACTTATTTCAA
TTTTCAACTACGAATATTAATGTCATAATCATTCTCGCCCTTTAGTAATTACTTCATCCA
TCACATTAAATAAAATCACATCTATCTATACATATATAAAAGCTAAACCCTTTCTAAATA
TATTTTCCCTCCAAAACCATCAACCTAATTATAGCAAGTTATGTGTATTAATTTCTTTTC
ATTTTTTTCTTCTTTTTCATTTATCCTCAATTTTTCATGAATTCGTTCCTAAAAAATGAA
TATAATATTTATTTTAAATTAATAGTCACATCAAGATTTTTAATTTGATATATAATTTTT
TTAAAAAATAATACTTTAATGAATATATTATAATAATTTGAAATTAAATGATTAGCCTGA
TAGTTTTACACTTATATTTTATCATTTATTCTAATTTTAATTATTTATTTTATATAACAA
AAAAGAAGAAGAGGTGGTCTCCAGTACACTCTGATGTATATATACATCACCTTATAATTT
AGGGTGATGGGGATATGATGGTAATATACATCACCTTATAATTCACTCTGTTGAAACACG
AAGTATATTACCATCATATCCCCGTCACCCTAAATTATAAGGTGATGTATATATATATCG
GTATACAGGAGTTTTTGCCAAAGAATATTGCACTTCGAGTCGGCAAGGATGTTTGAGGGT
CTCGACCTAAAAAAATTGAAAAATAAAATATATGATTCACATGTGAACGATTTTAACTTA
TTAAAATATAGACTTTTATTATTTACATGTGATACATATGTTAATTAATCACAATCAATT
TGTTAAATATTTATTATCTATATTAAGTTGTAATTATTTTTTATTATTTTAGTCGCGATT
ATTTCTTGTGCGTCGCACGAGGGAAAATACTAATTATGGAATAATACGAATTACTAATAA
ATGTAAAATTTGAAAAAAAAAAAAAAAAAAAAAGGCATTGACACCGGAAGTCGTGAAATG
ACAAAATCAAATCCTAACAAATATGAGTAGGTGCCGGCATCCCGGGAAATTATTTATCAC
ACACTGCATATGTACACACCAGAACAAGTTGTCAATTTCATTAATTAGCCATCTACATAG
AAAAAATAATAATAATAATGATAAGGACAAAAAAAAAATAATAATAATAACGACAGCATG
TGTAATAATAATTGTTAAATTGAATTGGGTTAGTTGTGGTAGGATATTAATAAATAATTT
AACGGGGGAGGAGGAAGCATCGTGTGGCTGCTACGACCAATCCCTCTTTCTTTTTTTCCC
CATAGTGTGTGTGGGTCTATAAATAAAAGGAATCCCCCAAACACACATCTAATCTAGCGA
GATAAGCAGAGAGAGAGCGA
>Sne03G025760.1
GATTGTGGAAACTTGTATAATGTTGGATAAATGCACACCACTAAGTTTTTAGTACTCACC
CCAAAACTATTTCCATTCTTTTTCAGATGAGTACTCGAGCGAAGCGACGGGATGAATGAT
GATGGTCGAGAAAAGATTTTATAGTCAAAGAGTTTCTCTTTTTGAGTCAAAAGATTATTT
ATGTATTTTATTTTCCGCTGGTATTTTAAACGTATTCTATAGAGATTTATAAATAAAACA
TGGGTGACGTGCCTATTTTATGAGTTACTAAAATTGGGGTGTTACAAGTCCAAAACCAAA
TGTGCATCTTTTGTCGTCATAGAAAATAAATACATCATATCTTCTTAATTTGTATTTATT
TAATTATTTGAAACTTCCACACTTCAATTAATGATTTTAAACGTGTTTCTGCATTCTCTA
TTAAATATAAGGAAGTCAAATTTAATCACTCATTAATACCAAATAAAATTTACATATTTT
GAGTTGAAAATATTTTGTAATTATATAACAGAAGAGTGACAGACTGCTAATTAATGACTA
CTAAAATGTTTGAATGAAGTGGAAACTAACAGCAAGGTTAAACTTTTGGGACCCATTTTA
CAAGATAAATGATCTTTTAAGAGAAAATCGTCTTATAATTTATTTAGCATATCTTATGTA
AAATATTCCCTTTTGTGCCATTACAATTGGTCCCTATTTTTTTGGCACGAAAATTAAAGA
AATATTTTAGTAAGGTATAAAGTGTTAAAAATCCACCAACTTTCTTATGTTTATGCATGT
GTTAATTTTTTGCTTTTTTATGAAATGAGTTAGGACAACTCAAAATGATAAAAGGACTGT
AAATGAACGGAGAGATTGAGTAATATAATTTCAGAAAAGTTACAGTATATGTGTTGTGTT
AGAAACAAGTTGGTAATTGAATACTATGCATGCTGTAAAAGTATGCCGCAACTCTACCTA
CTTTTGAGCTTTTTTAGCTTAACACACCAAGATGTGATACCTAATGGATAAAAATTTAAC
ATTATAAAGTACTATTAATTTCTATACGGAAGTTGTTAGAAAAAAAAGTAACTATCTTCC
GGTGAGTATAAAATGGTAATTAGTTTTGATCAGTTTCAAAGAATTATATACAAACATACC
ATATCACCGACGATCGAGGATGGTCAACTCTCAATAGAAGGCTGTGTTTTTATAGAAAAA
TCTGTTTTTTCTTTTTCCTTTTTGTTATGAAAAAGCTAATTCTAGAAAGACATAAAAAAG
GAGCAGTTACGTATTGAATAAAATAGTGGGAAGAGTAGGTTGAAATTGGAGAAACTTGGC
TAGTTGTTTCAAAATTGAATATGTTATAAGGGATGGAAACAAAATAGCAGCAATTTGAAA
CATAAAGGGCAAAAACGAGTTAATAGGAGGTAAGAAAATTAATTATTGATTTTGAAAACA
CTAGGTCTCACGTTGAGATATTATATTGTGCATATCATAAAATAGAAGCAATATTATTAA
TTAGGAAGAAAGAGCGAATGAATTGGCATGATGTAAACGGTGTAGATGGAAAATGATATT
ATATTAATAAAGTAGAATAGTTGAGGCTTGACCGATGAAGAGAGTAGATCGGATCCAGCA
AATGGGAAAGAGCCAGGGTGGCGGAACAATATGGGCCGTTGCGAAATTAGCCGGCACGTA
TTTAGACTCTTATTGCAATACATTATTATTATTATTATAATGAATGTGATGATTTTTTCA
CCATATTTTTTTCGTTCCTAAAACAGTGTGGTGTGATAACGACATCGTGCAGCCTATAAA
GGCTCTCCCACCACGGTCTCGTGGCTGCTGTGCCAAAATTATACTATTATACTACTACTA
ATAATTAGTTAGTATTTGGTTCTCTCTTTCTCTCTCTGGGCAGCTGCTGCGTGCTGTGTG
TGAGAGAGAAAGGAAAAGGAAATATACATTTAGTAGTAAATAATCAAAGTGAGTGTGAGT
CCAATTATTCATTCACAGCA
>Sne05G076150.1
AATAATAAATTGATTTCTATTTTCTTTTTATGGAGGTAAAGATTATTATTTCGCAGCTAT
AATTTAATTTTGTTGAGCGTTTGTAGTAATAGATAATGAGCCTCCGAGGTTGATCAGATA
AGATAGTCTAATTTACTAATTAAAGAATTCTAGTTTATTACTATTATTTGATTTTAGATT
TCAAGTTACGGTGTATCTATGGTATCATGTGTCCTAACTAGATTAAATGGTATAGCTAGA
AAAATGAAAAATCTACACGTAATATTTAATGATGTACTTAAATGAGAACATACATAAAGG
AGTGGCACTTTGGAACGTCACTATTATAAAGGACATGACTGCCTTGGATGGTTTTTTTTT
TTTTTTTAAATATATCGATAGATATATAGTTGTAATTTCAGGGAAGAAAATGGAGATGGT
GATCATGTGATCAAATCTTTGTCCACGGTATCGCCTTTTATATATACTAATTAATTGTTT
TATATGCATTGATAAAGTAAAATAGGATGGCTTCGTTTTATTTAGATAATAAAGAAAATT
AATCGAGAATCATCCCATGTCATTATTAATTTATATTGTGAGATTGAGACCCATCATTGA
TAGCAGGATCTGGTATCCAATACCTTATTTTGTAGGATAAGTACTACTCCTCCCATTTTT
AGGATGACTTCATCATCCAGATTGTCCCGTTTGGTTAATTGCTAAAAATATCGCCAATTT
TTATTTGACTTTCGATTTCCTCACATTGTTTTACACATCATTGCAATAATTAATAATTCT
ATTTTTTTTAATTTGTAGCGAAATATAAAGACACGTCCGATACATTCATGGGTGGATCTT
TATTGGGTTACAAGTTACAACCTTGTGCAATCTCCAATTTTTTTTTCTTATATTCATATA
ATACATTAAATCCAATTAAATTAACCCAATTAAAATAATTAAAAATTAAAATAAAATTAT
TGTCTTTTGAATTGCTTTCTCATTATTGTCTTAGATCTTAAAAAGATCTTTTCAAATTAT
TCAATGGTAATCATATTTGCAAATTCGCGAAGAAATTGTAGCTTGTCTTTTAAATTGCTT
TATCACTATGATTTTAGATCCTAAAAAATTCTTTCAAATTATTCATCGGCGATAATATTT
GCAAGTTTGCAAAAACTCATTCCGAACATATAGTTTAGATCTAAAATAAATCTTTCTTAT
TATTCAACGGTGATGATGTTCGCAAACTTGCAAAAACCTCATTCTAGCTAGGTATAATAA
GACACGATGTGAGATTATTAAACTAGAAGTTTTAATACCGTGTCACAGTTTGATTTAGGG
CATTAACCATTGTACTACTAGGCCAACGCACAGACAGTGACGCAGGAATTTTCGTGTTTA
CTCTTGTTAAATTAAGTCAACTATTTACCGAAACCGAAACCTGGCAGGTGCAACTTATAA
TCTTGTCCATCCACTCCTTGATTGATAAAATTTTGGATCCCCTTGCATACATTCTGATAA
TATCTTTTGCGCAATGACATTGTGCAGTGGCAATTTGTCCGATCATCTGAAAAAGGTAGT
GTATAGATATTTTGTAGAAAATGAAAGGCTATATATTGAATGATTTTGTAAAACATGTGG
CAAGCTTATTAACCTTGGTGTCGCGGGCCGAGCGGCGGCGGAGGTGGGCCCGGGCCCGGC
CCGGGATTGAAAAGCGAAGCCAACGTGGGAGATGGAAGCCCCGTCAGGAGGCGTTTGACG
ATGGATACGCCACGACAATTCTACTCCCCACTAGCCTACGTGGTAGATTCAACCACCACA
AAACCCTCTTTTTCCATTTCTGCCCCCACTCTTTCTCGCGCCCCTTCACATCAAACTAAA
TATATGTAAGTACAACCCACGAGAATAATGCACTTATTTCTTATAAAATTTATCACACTC
CTCTTCTCTGTTGTATTAATTCTAGCTATATATAAGCCAAAACAAATAAGTAACTTTGTT
GTTTACTGAGAGAGAGAGAG
>Sne01G015730.1
AATCAAACATGGGACTCGTTCCATCATTAATTTTTTTATTGTGAAAATTAAAAATATTGA
TGCATCCTAGCTAAAATTAAAGTTTAAAAAACTATACCCTAAAAATCATTATTAAAATGA
AAAAAAAAAATACCACTTAAACTACGGAAAATAAAAAAATTGAAGACGAAGTTGGACATA
TCCACATTCACAAGTGGGATAAGGATCCCATAGGGGTTTTTGTTTGTCTGATGAAAATAT
TTTGTAAAACTAGTAATTGCGAAGATGCAGCCAAAATATATATTGGGAATTTAGTTTTGG
TTTTTGTAACGATGAAAGAAAGGGGGATGTAGAATGAAGGAGGTTGATTAATACAGTAAT
TTACAATTATAAGAGTAGTGTATGAGTATCTGTATATCCCAAAAAATCGAATCATCACCT
GATCCGAATTCTCATATGATCACTTTTCAGATGCGAGTGAGTGGCTACTGATCAAAATAA
AGCTGCAACTGTCAGCAGTTATGCTACTATATATATTCATCAACATCATAATTGAAAAGG
AACTAACTTTCCCAGTGAAAACTATTCAGCTTATGACCAAAGTATATATATTCTCTTTTA
TTCATCAAATCAAATACTAGTATATTATTTGAACGGCTACCTTTCCTTCATAAAACTTCA
AAAATAGGGAGTATATGTTTGTGTGACACGGTCTACAATCGTCGATCCAACAAATTAATT
AACACCACAACAAGCTAGGATAACTCCAAAGTTACAAATCACTCATTTAATTTCGATATC
TTTAAGTGAATTAGGCAAGGCTACACGCAATTTCTAGCCAAAATAATTTAACTCTTCTGA
CGAGAAATCTTTCCATTACATAGAAATGAAGTGCACATTTATTAATTTAAGGTTAGCATG
ACTGACTCCGGTAACTTACGCCGTTGCCCAAATGCCGATTCCCTCCTATTTTTATACTGA
TATGCTTATAAGTAATAAGACTACTGTTTTTAGTATTAGAACAGTTAAGCTATATATCAA
ATTGAATTATTGATAAGTTAGATGAGGCTGATGGCTTGATGCTATATTTCACAGGACATA
TTTGTAAATTATTCATTTCTAATATTAAGTGACTCCTAACTCAGATGGACATAAGCTCAA
ACTAAACACCGATTAAAATATTTGATTTTTCATATATAGTTCTCTTGTTAAGGATGGTCT
ATTGTTCCTGCCTGCTGGTCCTTGGTTTGAATGTATTGGCACAAATTAATTTACACTCAC
AAGTAATTACAACTATAAATTGCATATTTTTTATAAATGATTATCTTAAGTATCGGTTCA
GATAATTCAAGAATTTTAAAACCGCATCGACTTTCTTAGACGTGGTCTCGATGATTTAAA
GGTATATATTGGTGATCATAACATATTTTTTTGTGAAAGGAAATAGATCATTCTTAACTC
AAAATTAATGGGTTTATCAAATCAACCAAGTAAGTGGTTCACATCAACATCCAAAAAAAA
AATATAAAGGGTTTGTAGTACGTAATGATGATAATATATGAACCCCAAAAGAGAAGGGAA
TAAATGCATGCACGACGTCAAGTTCACTGTCTCATTGTCTTCCAATAATTGGCACATCAT
ACGTTTTCATCATTTCAAATTTTCAAGTAACAACACACGATTTCCTGTGAAAATTGCAAA
CTAGCATCAAAATCAAATATTGCCAAACTACAATAATCGCATTTGGGTTTATTTAGATTA
CGTACTGTCACTGAAATGCGTTCACTAGCTAGCTAGTTTTATAATTATTTTATTAATTCC
AGTCAAAACATAAATACTTATAGTATTGTTTTGTTTCTTTTTGTTGAGGGCCCCTAGTTA
TTAGAAATCCATGCATGAGTAGGGAACAAAATCTCCACTCCACCCCAACTCTAGTATAAA
TAATAAAGCCACCTACGACATACTATAAATGTTCATACACAACACTAACAAATTAAAGCT
CTAGGGAGAGAGAGAGAGAG
