# Supplementary material for: Genome-Wide Identification and Expression Analysis of the MYB Transcription Factor Family in Salvia nemorosa
Source: Genes (Basel). 2024 Jan 17;15(1):110. doi: 10.3390/genes15010110 (PMC10815335; doi:10.3390/genes15010110)
Supplement: Supplementary file 1 [file genes-15-00110-s001.zip › Supplement materials/File S2. 142 myb genes nucleotide sequence.txt]

>Sne05G042860.1
ATGTCGCAGAGCAGCGAGTCGCCGTCCTCCACCGCGAACGGCGGCGGGGAGATCATGCTCTTTGGTGTGA
GAGTCAGAGTTGATCCGATGCGGAAGAGCGTCAGTATGAATAATCTCTCCGAATACGAGCCGGTTGTTAA
CAACGCCACCGAGATGCCGAAGGATGCGGCGGACGCCGCCGCCGCCGGCTATGCCTCCGCCGATGACGCC
GTGCCTCAGCCGTCCGGCGGAAATCGCGAGCGTAAGCGAGGAGTTCCATGGACAGAGGAAGAACACAAGC
TATTCCTCCTTGGTTTGCAGAAGGTTGGAAGGGGAGATTGGAGAGGAATCTCGAGAAATTATGTCAAGAC
ACGCACTCCAACTCAAGTCGCCAGTCATGCTCAGAAATACTTCCTCCGCCGGAGTAACATCAATCGCCGC
CGCCGCCGCTCTAGCCTCTTCGACATCACCACCGACTCGGTCACTCCAATGCCAATTGAAGAGGCCAAGA
ATCACCACCACCACCACCGCCAAGATAGTCCACTTCCGCCACCAACTACGGTGCCTCTCTCCATCCCTTC
CAACGTCGGCAATGGATTCTCGGTCGTGCCATTCCCCGTGGCAGTCGCCCCGGTCATGTTCTCGATGCAA
AGTGGGAGCTCAGGCATTGCTCAAGCTGAATCACCATCAATGCTCGTTCGCCCCGTTCCTTGCTCCGATC
TCAACATGAGGCAGGTCGAGCCATCGCCTCTATCCTTGCGGCTGTCGCTCTCCTCCGGCCATGATCAGCC
GCCCGCCTCCGCTTTCCACATGATGCAGGGCTTCAAGAATGGAGATAGCAGCATAAGTGTTGCTTGA
>Sne03G030830.1 
ATGGTGAGAGCTCCCACTTTCGACAGTAATGGCATGAAAAAGGGGGCGTGGAGTCGTGAAGAAGATGACA
TTTTGAGAGCTTACGTCGTCAGATTCGGACACAACAACTGGCGCCGTCTGCCGCAATTAGCCGGCCTTGC
AAGATGTGGGAAGAGCTGCAGATTAAGGTGGGTGAATTATTTGAAGCCTGGGGTCGAAAGAGGAAAATTC
ACCAAAATTGAGGAGGATCTCATCGTCAAATTGCATAATCAACTCGGAAACAAGTGGTCAGCCATTGCAG
CTAAGCTTAATGGGAGAAGCGACAACAAGATCAAGAATCACTGGCACGCCCACTTAAAGAAGCGTGGCGA
TAACGATGATTCCAATCATCGTCGCGAAGAGGAAATTTTTGAAAATGTGGATTTGTATAAGTTTGAAAGA
GATCATAGTCAACCATATGAGTTGTTTTCACCCCAATTCAATGTAGATGAATTTTGTGATTTTGGGGTTT
TGATTGAAGAAATGCAGAGTGATAATACGTCGAATTATTCAGAGATTGGAAGCAGTTTTAGCAGCTCAAC
AAGTAGTAGTGCAGAGTTGCAAGGGGTTTTTTGGTCTGAGCCATTTGAAGAAGACATATTGGATTTGGAA
CTTTGGTGA
>Sne03G031180.1 
ATGGGAAGAACACCTTGCTGCGACAAAAATGGGCTCAAAAAAGGCCCATGGACTCCCGAAGAAGATGCCA
AGCTCAGCCAATATATTCAAGCCCATGGCGCCGGAAATTGGAGAAATCTTCCCAAAAATGCTGGCCTTCA
AAGATGTGGGAAGAGCTGTCGTCTTAGATGGACTAACTATTTGAGGCCAGATATCAGAAGGGGGAGATTT
TCATTTGAGGAAGAAGAAACTATCATTCAACTCCATAGTGTTCTTGGCAACAAATGGGCGGCCATCGCAG
CACGTCTTCCTGGGAGAACAGACAACGAGATAAAGAACTACTGGAACACCCACATCCGGAAGCGCCTCCT
CCGGATGGGGATCGACCCGGTGACCCACGCCCCTCGCCTCGACTTCTCGTCGCAGCTCAATCTCCTCAGC
CTCCAAACGCTGCTCAATAATCCGGAGGCGCTGAGGCTGGCTATGACCCTAATTTCACCCAACGCCGCCG
ATTCTCACTTGCTGAATTCACTTCTCCAACCTAATCACTTTCAAAATAGTATTATCGATCAACAAATCCC
CCCAAATTACATCAACGATAATTCCTTCCACGTGAATCAGTCCCAATTTCAGCAAATCTCTCAAGATAAT
GCGATGTATGCTGCGAATTCGAGCGATTATCGGAGTTTTGCAGCTGATTTGCCTAATTTCGGCTATCAAA
TGAGGGCAGATTCGTCTGAAAATTCGAGTTTCCAATCGATGAACAGCAACAGCAGCAGCGATAATAGCAG
GCAAGATTTAAGCTTGGATTCAATCGGAGAAGATGAGAGCAGCAATCTGTTCAAGTTTGAGATTAATGCG
GAGAGCTGCTGGGATTTGGATGATCTTTTAGAAATCTGA
>Sne05G061360.1 
ATGGGAAGATCTCCGATGAGCGATGAGAGTGGTGTGAAGAAAGGGCCATGGACTCCCGAGGAAGACGATA
AACTCACCAAATACATCAATAAACATGGCCACGGCAGCTGGAGAGCTCTTCCAAGACTTGCCGGTTTAAA
CAGATGCGGAAAGAGCTGCAGGCTTCGTTGGACAAACTATCTGAGACCCGATATCAAGCGAGGCAAGTTC
TCCCAAGACGAAGAACAAACCATCCTCAACCTCCACGCCATTCTTGGCAACAAGTGGTCTGCAATAGCGA
CGCATCTTCCGGGGAGAACAGACAACGAGATAAAGAACTTCTGGAACACGCATCTGAAGAAGAAGCTGAT
CCAGATGGGGTTCGACCCGATGACCCACCGGCCCCGGACCGACATCTTCGCCTCCCTCCCTCACCTCCTC
GCCCTCGCCAACCTCATCGACACTCCCTCTTCCTGGGAGGATCAGGCCATCCGCCTCCAATCGGAGGCCC
TGCAGATGGCGCGCCTCAACCAATGCCTGCAGCATCTGCTCCACCCCAATCTTAACAACTGCTCCGACGC
CGCCATCCTCGCCCACCTCGAGGCCCCTCCGTCCGCGCCGTTACCCTCCATGCAGTTTGCGCATATGCCG
GAGTTGCAGGCGCCGCCGTGTGCTCAGGGCTCCGACTTCGCTGGACTGCTCGCGCAGGGGGAGAATTTGA
CGCCGTGGCTCAACCAGAGCCTGTCGCCACCTGCGCCGGGGAATGAGGGTTCTATTGTTGGTAACGCTGG
GGACGACGGCGCCTCCGCTCAAATGTGGTCGGAGCTTCTGGATGATCCTATTTTCCACGACATTCCTTAA
>Sne03G031250.1 
ATGGTGAGGCCACCTTCCATTGACAGCAATGGAATGAAGAAGGGAGCTTGGAGTGAAGATGAAGACAACA
AATTGAGAGCTTATATCCTGAGATATGGCCATTGGAATTGGAGATTGCTCCCCAAATACGCCGGCTTGAA
GAGATGTGGGAAGAGCTGCAGATTGAGATGGGTGAATTACTTGAAACCGGGCGTGAAGAGGGGGAATTTC
ACCAAGGAAGAGCAAGAGCTCGTTATCAAATTGCACCGCGAGCTGGGAAACAAGTGGTCGGCTATCGCGG
AGAAGCTTCCTGGGCGGACCGACAACGAGATCAAGAACTTCTGGCACACGCGCGTCGAGAAACGCCGCAA
ACCGGCCTCGCAGCAGAAAGCCGCGAAGCCGGTTTCGAGCAAAGAAACGGGAACCGAAACCGAAACCGAT
TCCTCTTCCTCGGAAGTTACTTCTCTCTCACCATTTGATGCAAATTCATGTCAAGATGAGCTGGATTTGA
TGATGTCACACATTTTCGAGGCGGAGGCGGAGTTCGACTACCCTGAGCTGCGGTACAGCGAGTTATCGTG
CTCCGGGTCATCCTACGTGGACAATTGGGCGGCGGAGGGTGACGTGGCGGGGCGTGGAAGCTTCTGGAAT
GATCGGTCGTCGTCGAATTCGGAGAGTGAGAGTAGTGGTAGCTATGTTGCTCCGGCGGCGGCGGCGGCGG
AGGAAGTGCTCCTTGATTATTTTGTCTACGAGACGAGTCTCTTATGGTAG
>Sne04G040460.1 
ATGTCGCATCACAGCTGCTGCAACAAACAGAAAGTGAAGAGGGGACTGTGGTCTCCTGAGGAAGACGAGA
AACTCATCAACTACATCTCCACCTATGGCCATGGCTGCTGGAGCACTGTTCCAAGACTAGCAGGGTTACA
AAGATGTGGCAAAAGCTGCAGGCTTCGATGGATCAACTACCTCCGCCCCGATCTCAAGCGAGGCAATTTC
ACCCCTCAAGAAGCTGCCCTCATCATCGAGCTCCACAGACTCCTAGGAAACAGATGGGCTCAAATAGCGA
AGCATCTTCCTGGAAGAACAGACAACGAGGTGAAGAATTTCTGGAACTCTAGCATCAAGAAAAAAATCAT
GGCTCACCACAACATGTCCAATGCATTAATGACTTCTCCAAATCTCCAAATCACCTCCCCAGACTACCTC
AACAACAATCTCATCCTCCCACCACAGATCATCCCTAATTCCCAACTCGACCCACCCAATTTAGCCCTAG
ATTCAGATCTGCAGCCATGGCCCATCTCATTCGGATATGACTCCGCCGGTTACGATCAGGATTCCGCCCT
GCTGGACGCCTTGATGCCGGAGCTCGCTGAGATGGCCAAAGGGTTTGAGTTTCCCGCAGTGCAGGAGCAA
GTCCACCCCAACCATATCAAGAATATCTCATCACTCATGGCCTCCTTCGTGCCTCCGCCGCCCCCCGCCG
CCGCCTCGCTGCCTCCGGTCTCCTACCTGCCGCCGCTGCCGGGATCTTTCCTCAACACAACTCTCCCTTC
CGCCTGGGAAATCACCCATCATCATCATTGA
>Sne05G063870.1 
ATGAAGGAGCGTCAGCGGTGGCAGCCCGAAGAAGACGCCCTCCTCCGCGCGTACGTGAAACAGTACGGCC
CCCGGGAATGGAACCTGATCTCCCAGCGCATGGGCGCCCCTCTCCACCGCGACCCTAAATCCTGCCTGGA
GCGCTGGAAGAACTACCTCAAGCCTGGGATTAAGAAGGGGTCCCTCACCCCCGACGAGCAGACCCTCGTC
ATCTCCCTGCAGGCCAAGTACGGCAACAAGTGGAAGAAGATCGCCGCCGAGGTCCCCGGCCGCACCGCCA
AGCGCCTCGGCAAGTGGTGGGAGGTGTTCAAGGAGAAGCAGCTCAAGCACCTCAACACCCATTCCGACTT
CGAGCCCGAGAACCCCGCCCAGGGCAAATACGACCACATTTTGGACACCTTCGCCGAGAAATACGTACAG
CCCAACCCGCCGCTGCCCTGGATGAACGCCACCGCCACGTCCTCATCGTCGTCGTCTCCGTCGGTCAGCC
TCACGCTGTCGCCGTCGGAGCCGGATCCGCCGCCGGTGCAGCAGATGGGGACCCTGATCCAGCACGTGCG
GGACCTGGAGGAAGGGCGGGAGGCGTGGGTGCGCCACAGGAAGGAGGCGACGTGGCGGCTCAGCCGCCTG
GAGCAGCAGCTCGAGTCGGAGAAGGCGCGGCGGAGGAGGGAGAAGACGGAGGAGATAGAGGCCAAGATTC
GGAGGCTGAGGGAGGAGGAGATGGCGTACATTAGCAGGATGGAAGGGGAGTACAGGGAGCAGCTGAGCGC
GCTGCAGAGGGAGGCAGAGGCCAAAGAGGCAAAGTTAATGGAGGCCTGGTGCACCGTTCACGTGCGGCTA
CAGAACCTCATTGCCCTGGGTCCCACCGCAGCGCCAGCGCCGCCCATGCCTGCTTTCCTTTCCCAATAA
>Sne01G014230.1 
ATGGGGCGGCAATCTTGCAGTGTGAAGCAGAAGCTGAGGAAAGGGCTGTGGTCGCCTGAAGAAGATGAGA
AGCTGTTTGATCACATCACCAAATTTGGTGTCGGCTGTTGGAGCTCTGTGCCTAAGTTAGCAGGTTTGCA
AAGATGTGGGAAGAGCTGCAGATTAAGATGGATTAATTATTTGAGGCCTGATCTCAAGAGAGGAATGTTT
TCTCAAGAGGAAGAGGATCTCATCCTTAATCTCCACGAAGCTCTAGGAAACAGGTGGGCGCAAATTGCAT
CGCAGCTGCCGGGAAGAACAGATAACGAAATCAAGAATTTCTGGAACTCATCTCTGAAGAAGAAGCTTCT
AAAACAAGGGATTGATCCAAACACACACAAACCAGTAGCAGAAATCCAAGTGAAGATGGAGAAAGAGTGC
ATCCAAGCAGAGCAGCAAATTAGCTCAGTAATTTCAAATCAATTCAACAGCCAAAATGTTAGCACAAAGC
AAGCCTATGATCATCCCATATTCCTGTCTGAATTTCAAGAAAGCCTCGACTTCAATGGATACACGTCATC
TTCGTTCCTCTCTCACTGTGAGCAAAGGCCTTATGATCCCTGCTCCGGCGGGTTCAACTCGATGCCGAAT
TTGACGAATTTCGATCATCAAAAGATGGTGGAGGCGACAGTAGCAGACTACTCCGATAGCTCGGCGACAT
ATATGATGAAGGACAGCTCGAGCAACAGCTCCGGCAATCCAAGGATGGACGAATTCTCATGGGATGCAGA
CAACAAGTTGGAAGCCATGTTTGAGTTTGAGTTCAATGGAGTAGGCGATGACAGGAACTATGCATTCATC
AAATCACTGTCTCAAGAGCTCACTCATGCTCTCCAGTAA
>Sne06G032660.1 
ATGGGAAGAGCTCCTTGCTGCGATAAGGCAAACGTGAAGAAAGGGCCATGGTCGCCTGAGGAAGACGCGA
AGCTCAAGGAATTCATCACCAAATACGGCCCCGCCGGAAACTGGATCGCTCTCCCCCAAAAAGCCGGTTT
GAAGAGATGCGGGAAGAGCTGCAGATTGCGATGGCTGAATTACCTGCGCCCTAACATCAAGCACGGCGAA
TTCTCCGACGAGGAAGACAGGATCATCTGCGCTCTCTACGCCACCATCGGAAGCAGGTGGTCGATCATAG
CGTCGCAGCTGCCGGGTAGAACCGACAACGACATCAAAAATTATTGGAACACGAAGCTGAAGAAGAAGCT
GCTCGGATTGAATAGTAATCAGTCGAGATTCGCGCCGCCGCCGCCGCCGCAGCTCTCGTTTCCGATTCAG
GCGCCGCCGCAGTCGCACTCTCTCTACGCCTCTTTCTTCGATCACGCGAGAAACCCTAATTTTTTCCCCC
CAAAATGTAATTTTCTCTACTCCAGCAACGACGGAAGCGCCAATTTTCCCGCCGGAAATCAGAATGAGGA
TTTCCAGGGGCAAAACATGCTTGTGTTCGGAGCAACTGCGGCGGCGGCGGGGGCGGCGAGCTGCTCCTCC
TCCGACGGGAGCAGCAGCTACGTGAAAAATGAGGAGGAAATTGGATTTCTGCAGGGATTGATCGAGAATA
ATCGGAATGCTTTCACGGTGGAAGATCCGTTGGGATCGATTCTCGATCATCATCATCACAGGCAGTTGCA
GTATGATTTGGATGAAGTGAAGCAGCTCATTACCGGCGCCGGCGGTTTGTTGTTTGGGGATGAGAATAAG
GCGGCGGCGATGGGAATGTATCACTTTTGA
>Sne01G019460.1 
ATGGATTCTATGGGTGGAGGTAACAATGTGACCAGCAATGCCAATTTTGCATCGAAGCATCGGCTTCGCT
GGACCCATGAGCTTCATGAGCAATTTGTTGATGCTGTAGCGCAACTTGGCGGGCCAGATAGGGCAACTCC
TAAAGGCGTTCTTAGAGTTATGGGAGTTCAAGGGCTAACAATTTACCATGTAAAAAGCCACTTACAGAAA
TACCGGCTTGCTAACTATCTTCCAGATTCTTCCTCTGATGGGACAAAGGCTGAAAAGAAAGATGGAGATA
TGTTTTCTGGTTTAGATGGTTCATCAGGAATGCAAATAACTGAAGCACTGAAGCTGCAGATGGAGGTTCA
GAAACGATTGCATGAGCAATTGGAGGTGCAAAGGCAGCTGCAGTTGCGGATAGAAGCGCAAGGAAAGTAT
TTAAAAAAGATTATTGAAGAACAACAAAGACTAAGTGGAGTTCTTCCTGAAGCATCCGCCCCAGGGGCTT
TTCTACCTGGGACAGAGGGAATTTGCCCGGAATCTGAGAACAAAACTGACCCAGGGACCCCTGCTGCAAC
GTCTGAACCCCCTTTTGCAGACAAGCTTGCCAAAGAACGTAATCCGGCCAAGAGCATTTCATTTGACGAG
TCCTTCTCCTCTCACAACGAGCCACAGACACCTGATTCTGATTGCCGTGTGGCTTCACCACTTCTCAGCC
CAAATGAGAGACCAGAGAAAAAGCAGCGTGGGAGTGCTGATGTTGTGTGCACCCGACCAGAAATGGTTCT
AAGCCACTCAGTACTGGAATCGAGCTTGAGCCCTCCTTATCAGGAGCCAGATTCTAATTTCTTGGCAAGA
GAATAA
>Sne03G013380.1 
ATGTATCAGCCCAAGGGTGTTCCTAGTTCAAGCTTAGTTCACAGCAATCCAGTTGTTAGAAGTCAGCCGT
TAGACTCTACTGATAGCACAATGGATCCTAACAGTGGGTGTAACAATCAAAGTTTGGCCTCTAAGCAGCG
GCTCCGTTGGACACATGAGCTTCATGAACGGTTTGTTGATGCTGTAGCGCAGCTTGGTGGGCCAGATCGA
GCTACTCCCAAAGGTGTTCTCAGAGTGATGGGAGTTCAAGGGCTAACGATTTACCATGTAAAAAGCCACT
TGCAGAAGTACCGGCTGGCTAAGTATCTTCCAGATTCTTCTGCTGATGGGAAAAAAGCTGATAAGAAAGA
ATCAGGCGATATGCTTTCCAGCTTGGATGGTTCATCTGGAATGCAGATTACTGAAGCCCTCAAACTGCAA
ATGGAGGTCCAAAAGCGACTGCATGAGCAATTAGAGGTGCAAAGACAGCTACAGTTACGGATAGAAGCCC
AAGGAAAATACCTAAAAAAAATTATTGAAGAACAGCAGCGCATCAGTGGAGTTCTCTCAGAAGCACCTGG
CTCAGGGGCGTCTGCTCCCGAGACAGAGGACGTTTGCCCAGAATCAGATAACAAAACTGACCCTGCAACC
CCGGCTCCAACATCTGAATCACCTTTCATGGACAAGCCTGCCAATGAACATGCTTCTGGGAAGAGTTTTT
CTCTGGATGAATCATTGTCCTCTCATCACGAGCCTCTAACTCCTGATTCTGGCTGTCATGCAAGTTCACC
TGTTGATAGCCCTAGTGGGAGGCCAGTTAAAAAACAACGTGGGAGCAATGATGCGGTATTCACTAAACAA
GAGATAGCTCTCTCCCATTCAATACTGGAGTCGAGCCTGAACTCTCCTTACCAACAGCCGCATCCCCTTT
TCTTAACAAGCGAGCAGTTCAATCATCCATCAGAACTACCTATTGGCAATGAAAATCAATTGGAAAAGCT
CTCCGGTAATATGTGA
>Sne03G031770.1 
ATGGCGCCCGACGTTATCGAAGGTTTAAGAAACCCAAACCGCCACGCCTTGAAGAAGGGGCCGTGGACGA
CGTCGGAGGACTTGCTCCTGCTCGAATACGTGAGGAAGCACGGCGAGGGCAACTGGAACGCCGTCCAGAG
GAACTCCGGCCTCCTCCGCTGCGGCAAGAGCTGCCGCCTCCGGTGGGCCAACCACCTCCGCCCCCACCTC
AAGAAGGGCGCCTTCTCCCCCGACGAGGAGCGCCTCATCGTCGAGCTCCACGCCAAAATGGGCAACAAAT
GGGCCCGCATGGCCTCCCAGCTGCCGGGGAGGACAGACAACGAGATCAAGAACTACTGGAACACGCGCCT
GAAGCGGCGGCAGCGCGCGGGATTACCGATTTACCCCCACGAGGTGGTGGAGCAGGAGCAGCGGCAGCGG
CAGATCGCCTCCGCCGCCTCTCTCTACCACCGCCACAATCCGAACCCGATGATCGCGTTTGCGCCGTCGG
CGCCGGCGCCGGAGAATATTCCGGCGAACCACCACCAGCTGAAGCTCTACCACGACGGCATAACGCTGGC
GCTCGACGCCGCCGCCTCGAGCTCGCTCTATTCCGCCTCGACCTTCTTCAATCAGCTGCCGCCGATGATG
AATTCGATCTCTCTCAATCAATTCGCCTTCGCCGGCGGAGCCCACGGAATTGGGGGTTTAGGGCTGCCTT
CAATCCAATCGCCGCCGGCGACGGCGGCCGTGACTCCGGCGGCCTCGTCGAGCGATTTCGCGGCGGCGGA
GGAGGAGTTTGAAGCGGAGAGAGGGAGCCGGAGCGGGCTGCTGGAGGATTTGTTTGGGGAATCTCGAGCT
TTGGTTGCCGGAAATAATGGAAATGGAAATATGCATGAAGAAGAAGAAGATAATTTTGGGTTTAGCCATG
GCGGCTCGAGCTCGCATGGGAGCTATGAAGGCGTGGAAGGAAAATCTCTCGAAGAGGGCATGACTTCAAT
GGATGACGAACTGATGAACCTTCTAGACAATTTCCCGCTATCTGTCCCGATCCCCGATTGGAACGGAGAA
GAGGGAAGCGAATCGCCAAATTTGACCAATGGTACAAGCAGCATGATGCATAGTCCATCCATGGCATCAG
AGTACAACCCGGTTGCAGCCTCAAGTGGTTCACCAAATCAAGAATGGAACTTTGGTTCTTGCCTTTGGAA
TAACATGTCAAGCATTTACTAA
>Sne01G013990.1 
ATGACGAAAAGAAATGGAACTGAAGATGCTGAGGCTGACATGAATAGCAAGGCTTCTAGTGGACTAACAA
TGGATTATGCTGAAAGGAAGGACATGAATGAGAAATTTGAAACGCATGATACTGACCAAGTAAGGAGTGA
CAAGAGCACCGATTGGCAGGAGGGAGAAAGTGTTTGTGGAAAAGGGGGTGGTGAAGAAGTTATGGAAGAG
GAGAAAAGGAAGATGAAGAAGAAGCAGAAAGTGAAAAGAAATAACCGTAAGGTGGGAGAGAAAGATGGAG
AAGTAATCCAAGGGCATAATGAGAATTGCAAAGTCAATGCCACGAGGAAACCAAGGAAAAGAAAAAGAGG
AAGGATGATAGTTTTGTCAGATCATACTCAATCACCAAAAGATGATGGAACTAATCATGAAAGAAAGAAA
AAGAAGAAGAAGAAGAAGAAGAAGAAGAAGAAGAAGAAGAAGCACACAAAGAAAGAGAAATACAAAGATG
GTCTGCCTGCTGCTCAGCAAGAATATGTAGATGGAAAAATAATGAAGCAGAGCTTACCAAGAAAAGCCAT
ATATGGTCGTGCTCAGATGATACTTATGAGGTCTGAGAGCCGGAAATGGACTCAAGAAGAGTTTGATGCG
ATTTTGAAATACCAGGCAAATGAACTTGGGAAATCTATGTGGCATATAAGAGGTCCCGGCACGGAATGTT
GCGGGTCTGCAATCAGTGATGAGTTATCCACTCGAACTAACGCGACCTGCTGTCTAAAGTGGTACAAACA
ATTGTCATCACCTATGGTGAGTCAAGGTGTATGGGATGATTCAGATGACTATCGTCTGCTTATTGCACTT
TATAGATTAGATGCAACTTGCTTGGAAGATGTTGAATGGGGTGATCTTGTTGATAACAGAGATGGAGACG
TATGTCGGAAGCGTTGGAACCAGATGGTTCTGCATCTAGCTCACAATGGAAATAAACCATTTGCTGAACA
CGTTGAAGTATTGGCTCAAAGATACTGCCCACATCTTCTCGAAGCAAGAGCTAGAAAACCAAGGGAAACA
GATTTTCACCACAGCACATTCTTCCATCTTGCATGCTCCTTGAATCCTCCAATGGAGACCAATAAGAACA
ATCGTAGTGCCATTTGCTTCTCTAATATTAACCTGAAGCATGAAATCCTAGATAACGACTTTGGCATGGA
CAGCCTTTCATCATCAAAAGGTTACCTTCAAGATTTCCAAGACCTCGAACAGCTTCCAATGACAGCTTCA
TTTTGTAATTGGGATACTGGAATACAAGTCAATGGCTTCGATCCATTTGCTTCTTTTCCCCATTGCTCTT
TTACAGATTTTGGTTTATACGGGTTTAAGCCTTTTGAGGGAAATGGCAGCATGCTTTCAGATGTTCAGGG
CTTCCAGGCTGGTGGATTTCTGAACTTTCCAGACAGGAAACGTTCGTCAATGGCTTCTGAATACAATTCA
AAGGCTTTATGCCTTGTTGTTCCTGATGAGAGCTCTTGTGTGACTGGTGATAATTTTGGCTACCATAACA
AAGATGGCATCAAAAACAAGAATATACTTCACGGCGATAACAGCAATGTCGGTGCTAAAAAGTGTGTTAG
GGGCTCAAAGAAGTCCAAATCAGCCAAGGGGCAGTGGACTGCTGAAGAGGACAGGCTCTTGATCCATCTC
GTGGAGAAATATGGTGTGAGAAAATGGTCTAACATCGCCCAAATGCTGAAAGGGAGGATAGGCAAGCAGT
GCAGAGAGAGATGGCATAACCATCTGAGGCCCGATATTAAAAAGGATGTATGGACTGTGGAGGAAGACAG
GATACTGATTGAGGTTCATGCTCAAGTGGGGAACAAATGGGCTGAAATCGCGAAAAGTCTCCCTGGAAGG
ACCGAGAATACCATCAAGAACCACTGGAACGCGACAAAGAGGAGGCAATTCACCAGGCGGAAATGCAGGA
CCAAATGGCCTAGGCCTAGTTCCCTCCTCCAGAACTACATCAAGAGCCTCAACTTTGAGAAAGAGAGATC
CAAAAACATCCAACTGCCGGCAACTACTGATCATGGAATCCTCAGCAACAGTTCAATCACCACTCCCCAG
GAATACAGCTTTGACGAGGTCCAAGATCTCACATTCGATGATGATAGCCTTTTCTCTCGTAGCAGCATCG
ATGTCTTGATGGATGATATTCCATTGGGCCTTCCGTATGGAATTGATGACCAACAGTGTTTCGATGCAGG
GTTTCCAGTTGATATGCCTGCATTAATGCAGTGTGAAGTGAAGAAAGAGCTTGATTTCCCTGGGAGTGGC
TCAAGTTAG
>Sne04G020600.1 
ATGGGAAGAGCACCTTGTTGTGACAAAACTAAGGTCAAGAGAGGGCCATGGTCTCCTGAAGAAGACACCA
CTCTTAGAAACTATGTTGAGAAAAATGGCACTGCTGGAAGCTGGATTTCTTTGCCTCAGAAAGCAGGGCT
GAAACGGTGCGGCAAGAGCTGCCGGCTGAGATGGCTGAATTACCTTAGGCCTAACATCAAGCATGGCGGC
TTCACTCATGAAGAAGATAACATCATACTATCACTCTATCATTCCATCGGAAGCAGGTGGTCAGTGATAG
CTTCACAACTCCCCGGGAGAACCGACAACGACGTCAAGAACTATTGGAACACGAAGCTGAAAAAGAAATT
GGTCTCCGCCGCCGCCGCCGCCGCCGCCGCCGAGACTGCATACAGCATAAACTCAAAATTCGACAACAAT
AGTATGTTGCCATATTTTCCCAATTCCTATGAAGAAATTGTGGAATCTCAGCTCCTGCTTCCCGGCCTCG
TCGAGGCACCGGAAAACGGCCACGATCTGGCGCCGCCTCCTTCTGCTCCGGCGAGCCTCTCGCCGCCGTT
TCACAATGGATCATGCGGAGACGAAGATGCATTTCTCGTTGAATTCATGCCCTATCAATATGATCTTCTC
AATGCCTTCGATTTTCAAGAGATTAAATTCAATCATCAAATTAGCCATCTCGGGTTAGGGTTTTCCAGCG
CCGAGCAGATCTATCAAAGTTTTACGTAG
>Sne02G010100.1 
ATGGAAAGTGACAGGACAGGCAACAATAACCCTTCAGATGTTGCAAGAAATGGTCTGCAAAGAGCTCGAC
CTTTACATGGGAGAACGAGTGGCCCAACACGGCGTTCAACAAAGGGACAATGGACTGCGGAAGAGGATGA
GATACTGCGAATGGCTGTTCAACGCTTCAAAGGAAAAAATTGGAAGAAGATAGCTGAGTGTTTCAAGGAC
CGAACAGATGTTCAGTGCCTGCATAGGTGGCAGAAAGTTCTTAATCCAGAGCTTGTCAAAGGTCCATGGT
CGAAAGAGGAAGATGAAGTAATAATTGAATTGGTCAACAAATATGGTCCCAAAAAGTGGTCTACAATCGC
AAATCATCTTCCTGGGCGTATAGGGAAGCAGTGTCGTGAAAGGTGGCACAATCATCTTAATCCCAACATA
AACAAGGAAGCTTGGACACAGGATGAGGAATTAACTTTGATACGTGCCCATCAAATTTATGGAAACAAAT
GGGCGGAGTTGACAAAGTTCTTGCCTGGAAGAACTGACAATTCTATCAAAAACCACTGGAATAGTTCTGT
CAAGAAGAAATTGGACATGTATTTAGCTTCAGGATTACTTTCACAGTTCCAAGGTCTGCCTCTTGTGAAT
CATTCAGAAGCTTCCTCATCTTCAAAGGCACAACAACAAAGTAGTGAAGATAATAGTGTTGTTAGAGGCG
GAATAGAAGCGGAAGAAGCTTCTGAATGCAGTCAGGGTTCTAACCTTGCTAGTTTGTCTCAACCTACAAG
CAGCACAACTGTACATCCCGTAGGGGACTGCAGAATAACTGAAGAATCAAGTTCCGTTCAGTATACTGAA
GATTATCGTCCTGCAATTCAAGAAGCAGCATTTGGTATACCAGAAGCACCTTGTGAACTGAGTGATAAGT
TTCTTGAGCATGATTTCTCTCTAGATTGGGGTGCCTTAGCGGGGAAAGATTGGCAACTAAATCCTAATGA
ACTACCGGACATGTCTTTGCTAGATCTGGGGCAAGAGTCGTCTGGAATGTTTGTCTTGTCATCTTCAAGT
GGTCAGAATACTAATCATGAAGAAGTACCCTTTCAGCAAGAGTCTCATATGCCATTAGGGACTTTTACTT
CCATGGTAAATATGGCTATAGATGCCAATACCCCAAATATGGTCACCACTTCAGACTGCAGGATGGGATA
CAGTGAGGCTGATCAAGGTGGTGGTTGTCCCTCTGAAGTTATAAACCACATAGATTCATTGCTCCATCAT
TCTTCGACGCTTCATTTTCCTGAAAATGAGGCTTTTGCTTCACAGTCTTGTTATATGCCTTCTGATATGC
CGGGGGATTCATTTTCTCAAAATGCTACCTTCCCTATGCAACTTTCTGCTGCTGATGGTCAGCTCATGTT
TGCTACTGATCCAAATCAGTACAGTAATTCACAAGCAGATCAGGAATCTATTCCACAAAGTGCACATGAT
GGTTTTGTATATCCGAAGGAGTCTGATCGCTTGCAGTGTGAAGATAACTCCATTGAGGAAAAGGAAACAC
CGAAGCTAGTTTCAGTTAATGATTTTGTCTTGACACCATCCAATGATCCTCAGAGTTGTTCTTTGGTGGA
AAATGATACTAAAACTGAAGAGGAGAAGGATTCTGGAGCTTTATTCTACGAGCCCCCTCGTTTTCCAAGT
TTAGATGTCCCGTTCTTCAGTTGCGATCTGATACAGTCAAGTAGTGATATGCATCAGGAGTACAGCCCGC
TTGGAATCCGGCAACTTATGATATCCTCAATGACTCCGTTCAAACTGTGGGATTCACCATCCAGGGATGA
TAGCAGCCCAGATGCTATTCTCAAAAGTGCTGCCAAAACTTTTACAGGCACACCATCAATATTGAAGAAA
AGAAACCGTGACTTGGTGTCTCCTTTGTCTGAAAGGAGAGGTGAAAAGAAGTTTGAAGGTTCGAATCTGG
GCAAAGGTTTCTCACGGTTAGATTATATGTTTGATGAATGTATGGACAAAAAGGGGCAGTTGGTTTCCCT
ATCGCCAAACAGAAGAAACTTTGAAGTGTCTTGTATGGAGAAAGAAAACGCAGCTCCTGCTTTTGGACAG
GAACAAAATGAAGGCAATAAAAGCATTGTCATTTCAGAAAGAGAACTGACAGCAGAAGGGTTTAATAACA
ATGGCAGTGATTGTTCGAACAGTATGACTGAAAAGATTGCTCCTGCTGATATCATAACTAAGAGTGCAGA
AAAGGACTCGACTGAATCGGCAGATGAGTCTTCTGGAATCCTTCTCGAACATGACGTGAACGACCTGCTA
TTCTTTTCTCCTGACCGTTTTATAGTTAAGAATGATAGAACGGTTGGTCTAAGTGCTAGAGCTCTTGCAA
AACAGTCTTCACGAAGCTTTTCTGTCCTTTGTTCTCCTCGATTGTCAAAGGACAGGACTAATCTGTTTAT
AACTACATCTCTGCAATCCATGAGTCCTTCGGCGAAGAAAGTTGAGAGTTCTTGCAAAGGTTTAACCGCT
GAAAACAATAACATATTTGTGGAGACACCATATAAGAGAACTATGGATTCTCCTTCAGCTTGGAAATCCC
CTTGGTTTATCAACAACTTTGGTCCAGGCCCGAGAGTTGATACAGACATAACAATCGAGGATATTGGCTA
CTTCTTGAGCCCAGGGGACGGAAGTTACGACGCCATCGGGTTAATGAAGCAATTAGGAGAGCAGACCGCG
GGTGCGTTTGCCGACGCCCAGAAGATTCTCGGAGATGAAACTCCCGAAACAATAATGAAGGGAAAATGTG
TTACAATCCAAGATGAAGAGAAAGAGTCTAACCAATTCGTGAACGAGAGACGGATGCTCGATTTTAGCGA
ATGCGGAACACCAGGAAAAGAATCAGCAAGATTTTCAAGCAGCACCAGTTTCTCAAGCCCTTCTTCCTAT
CTGTTGAAGAGTTGCAGGTAG
>Sne05G054330.1 
ATGGGAAGAGCTCCTTGCTGTGACAAATCCAAGGTGAAAAAAGGGCCATGGTCTCCTGATGAAGATGCAA
AGCTCAAATCCCACATCCAAAATCATGGCACCGGCGGCAACTGGATCGCCCTCCCAAGCAAAATAGGTTT
GAAGAGATGCGGGAAGAGCTGCAGACTGAGATGGCTGAACTATCTGAGGCCTAATTTGAAGCACGGCGCC
TTCACGGCGGAGGAAGATAACCTAATCTGCAACCTCTACGTCGCCATTGGAAGCAGGTGGTCGGTGATCG
CGGCTCAGCTGCCGGGAAGAACAGATAACGACATCAAGAACTACTGGAACACGCGGTTGAAGAAGAAGCT
CGTTGCCAAGCAACGGCGATCATTCGTCGCCGCCGCCGCCGCGAAAACACTTCCGCCGCCGCCGCCGCCT
CTCCTCGCCGATCACGCTCCGATCGACGTGGAACAAATCGGTTTTTCCAATTTTAACAATTTCGAAGCCG
ATTTCCGGTGTGCTTGGGAGAATTCAGGCATGATGAATCCGCTTCCGCTTCCGCCGCAGCCGGAAATGTA
CGGTGCGACGCCGCAAGCAATCGACGCCGCCGCCGCCGCCGCCGTGAATTCGTCGGCGGCGATTTGGGAA
GAGATGAATTGTTTGAGTTATTATAATCACCAACTGTTTGATGAAAGGTTATTAGGTTACTCGCAATAA
>Sne06G031530.1 
ATGGGAAGAGCTCCTTGCTGCGATAAGGCAAACGTGAAGAAAGGGCCATGGTCGCCTGAGGAAGACGCGA
AGCTCAAGGAATTCATCACCAAATACGGCCCCGCCGGAAACTGGATCGCTCTCCCCCAAAAAGCCGGTTT
GAAGAGATGCGGGAAGAGCTGCAGATTGCGATGGCTGAATTACCTGCGCCCTAACATCAAGCACGGCGAA
TTCTCCGACGAGGAAGACAGGATCATCTGCGCTCTCTACGCCACCATCGGAAGCAGGTGGTCGATCATAG
CGTCGCAGCTGCCGGGGAGAACCGACAACGACATCAAAAATTATTGGAACACGAAGCTGAAGAAGAAGCT
GCTCGGATTGAATAGTAATCAGTCGAGATTCGCGCCGCCGCCGCCGCCGCAGCTCTCGTTTCCGATTCAG
GCGCCGCCGCAGTCGCACTCTCTCTACGCCTCTTTCTTCGATCACGCGAGAAACCCTAATTTTTTCCCCC
CAAAATGTAATTTTCTCTACTCCAGCAACGACGGAAGCGCCAATTTTCCCGCCGGAAATCAGAATGAGGA
TTTCCAGGGGCAAAACATGCTTGTGTTCGGAGCAACTACGGCGGCGGCGTCAGCGGCGGGGGCGGCGAGC
TGCTCCTCCTCCGACGGGAGCAGCAGCTACGTGAAAAATGAGGAGGAAATTGGATTTCTGCAGGGATTGA
TCGAGAATAATCGGAATGCTTTCACGGTGGAAGATCCGTTGGGATCGATTCTCGATCATCATCATCACAG
GCAGCTGCAGTATGATTTGGATGAAGTGAAGCAGCTCATTACCGGCGGCGGCGGTGGCGGTGGCGGCGGC
GGTTTGTTGTTTGGGGATGAGAATAAGGCGGCGGCGATGGGAATGTATCACTTTTGA
>Sne05G032410.1 
ATGGAAGTCTTGCAACCAAACTCCATTTATCAAATTCTTGAAAGCAGCTCCAATTTTTGGCCTCCATTTA
TAAACCCCATTGATTCTTTCTTGAGCCCTCAAAACCTCAACATTTCCATCACAAACCCTTCTAATTTCCC
ACCGCTCATCCATGGTCGAAACGACGTCGAATTCATCCAACAACTAATGAGTGGAAACCTCAACTCCAAT
TTAGGTGTTGAGCAATTGCCATTGCAAGAAGCTTCAAATGAGATAATTAGGCCAAAAGAGAAAGAAATAT
GGTACAAGGGCCCTTGGACCAAATGTGAAGACAGACAACTGAGGCGCCTGGTGTCGCGTTTTGGACATGG
TTGGGAAACCATTTCTCAATACATGGATCGAAGAATTGGGAAACAATGTCGAGAGCGATGGCATAATCAT
CTTCGTCCTCCTCTTGAGAAAAATATTGTTTGGAGTGACGAAGAGGAAATTATAATAATAGAAGGGCAGA
AGAGATTCGGCAACAGTTGGTCAAAAATAGCGAGATTTCTTCCCGGGAGAAGCGAAAACGACATCAAAAA
CCACTGGAATAAAACCCTACGAAGGCAGTTTTCCTCCAAAAATATCCAGAGGCCTAAGCGCATTCGAGGC
CTCTTCAAATCCACCGTTTTGGAGAATTACATTCGAGAAAAGCTTTTCCCCTTCTCCGCCGCCGCCGCTG
CAAATGCACCGCCGATCGCCGCCATCGATGTTCCACCGTCAATCACAATCGTTGAAAGCAATCCGCTAAT
CGAAATCGCCGCCGCCTCTTCTCCACCGCCGATCACTACAATCGGTGAAATCAATCCCCTATTTGAGATC
ATCTCCACGGCCACTTCTCAGCCGCTGATCCCCACCGTTGAAACCTTCTCCACCACCACCACTGCCGCCG
CCGCCGCAGAGATCGAAAATAGTGCCCTAATTTGCACAATTTCCACTCCATCGCCGATCGCCGCCGTCAA
TCACGATTACAACGCCCTAGCTGCAGCCGATCCGCCTCTCTCCATCGACGATTACGATATCGACGGCGTA
CCTCGCTTCGCATTCGAAACCGCCATGGATGAAATTCCTGACCTCGCGCCGCCGTCCTTCACATCTGAGG
CTGCTATCGGTGAAAATGCTGATGACTTCATGCAGAACATCAGCGTGTATACTTCTCCGATCATCGGTGA
TGCTGATTGCGCCGCCACGGCGGCGTATTTCGCGGCGGAGACGGTGGGTGAAGAGATGGATTTCATGAGA
AGTCTCTTCGGCAACTATGGGGGAGGGGGAATCTAA
>Sne01G030020.1 
ATGAATTTGTACCGGAACATGTACAGCGTCGATTCTCACAGCGGCGATGCGGCGGCGTGGAGCAGGCAGG
AGGATAAGATCTTCGAGAAGGCGCTGGTGGAATTCCCCGAGGGCTTCGGCGATCGGTGGCGCATGATAGC
GGAGTATCTTCCCGGGAAGTCGCCGGAGGAGGTCAAGGCGCATTACGAGGCGCTGCTCTACGACATCGCC
GAGATTGACTCGGGGCGAGTCGAGCTGCCGAGTTACTCGGACGAGTCCGGTTCGATCGGCTGGGAGAGCG
ACCGGCCCCGGTCCAGGACGCCCGGCCAGATCTCCTTCGGCTCTCCCGGGAACCGGAGCCGCCACATCGA
TGTCGAGAGGAAGAAGGGGACGCCGTGGACTGAGGATGAACACAGGTTATTCTTAATTGGACTCGATAGG
TATGGAAAAGGCGACTGGAGAAGTATTTCAAGGAATGTAGTGGTCACAAGGACTCCAACACAAGTTGCTA
GTCATGCCCAAAAATATTTTCTCCGTCATACATCAGGGAAGAAAGAGAGGAAAAGGTCCAGCATACACGA
TATAACAACGGCAATGGACAGTTTGACCGTGCCTCCTCCTGCGCCCACTAGTCTTCCAAGTCAAGGAGGC
TATCAAGCCTTTAACTTCTCAATGCCGAGGTGA
>Sne03G021930.1 
ATGAAGAATGAAGTGCATAGTAGCAGTACTAATCTTGATGCAGATGGTGGTCAAGTGTTGAAGAAGAAGG
AAAGACATATAGTTTCTTGGAGTCAACAGGAAGACGATATTCTGCGCGAGCAGATTCATTTACATGGCTC
TGAAAATTGGGGAATCATTGCATCAAAATTCAAGGACAAAACTACAAGACAGTGTAGAAGGAGATGGTTC
ACTTATTTGAATTCCGATTTCAAGAAAGGAGGGTGGTCGCCTGAGGAAGACATGCTCCTATGTGAGGCGC
AGAGGATTTACGGAAACAGATGGACTGAGATAGCAAAGGTGGTTTCAGGCCGAACTGATAATGCTGTGAA
AAATCGATTCACCACTCTCTGCAAAAAGAGGGCTAAACGCGAGGCCTTGGCGAAGGAAAACAGCTCCACT
TCTTATGTCAACTTAAACAACAAAAGGGTTATATTTCGTAATGGTCTCAACTCAGATGAAAATGCTCTTA
AGAAGATAAGGACTTGTATCTCAACTATTACAGAAAATTGCGGCCAAGGAGAAAATTTTGCTGCTGAGTT
TAACTTTGCCTCTGGGAAACATGTTACTGGCATTAAGGAGGAATCGAGGGATAAATTTCAGAAATATGTA
GCAACGTTTCTGAAAAGGGACGATTCAAAGGTGCTTGCATTGCTGCAGCAAGCGGAATTGCTCAGCTCTC
TCGCAGTCAAAGTTAATGCAGAGAAGACAGATCAGAGTCTTGAAAGTGCTTGGACGGTGCTTCAAGATTT
TCTGAAACAGAACAAAGAAAGGCAACAACTGCTTGATATCACAAATGGAGATGCTGGTTCCCGGCTAGAG
AAGTTCAAAGCGTTGGAGGAGGAGATGAGAATCTGTGAAGAAGGCAGTAGAATGTCGTGGAGGGAGCTCG
ACAAATATGAGTCGTCCCCAGCAAGCTCCGAGTACAGCACGGGCTCGACTCTGGTGTCTAATGTGCCTCA
CGACGAAAAGGGAGAATGTGAGGAAGAAATTGCTGCATTGAATCAAGAAACCAGAGAAAAAGTAGATCAA
CATTGTCTTTCCGTGACAAGCACAAATGAAGTGAAAAACACTAAAGGCGATGATGCAGAATTCAGCTCTC
CTACTCATGTGACACCATTATTCAGAGCACTTGCCGCAACAATTCCCAGCCCAAAATTTTCAGAAAGTGA
GAAGCACTTCTTGATGAAAACACTAGGACTGGAGTCGTCGTCTCAGAGCACAGTCACGAATCCTCCGCAG
CCGCCACCATGCAAGAGGTCCCTCCTCCAGTGTCTATGA
>Sne04G020070.1 
ATGGGAGTTCCATTCGGCAATCAATCCAATTTCTGTCAAGGTTATCAACAGTATCAACAGATGTTAATTC
CATCTTCAGACTCATCAAGAAGGTCTATCATTGATGGTGGAGGCACCGACCACTCTCAAGAAACGCCTAC
TTCTGGAAGAGCATCGACATTACCACGGTTTTCTTCTCCAAAAGGTCTTGAGGCCATAAATCTCAACTTC
GATCCACAATCCGACGATGAAGAGATTAACCCAGAGTGTAAGAAAGTTGTGTACTCGGAGCAAGAATGTG
AACATCTTACAAAATGTTGGATATATATTAGCATCGATTCGGTTGTCGGAAATGGCCAAAAGATGGAGAA
AATATGGGGGAGAATTACCAAAGCTTACAACAAGAAAAAGCCGAAGGGAACTCCAGAAAGATCAGCTTCC
TCGGTGAAAACACTTTGGTTCAAACTTGCGAAGGAAAGTAGGTTGTTTAGTTCAATTTTTCACAGGCTCG
AGCAGATGTGGCCAAGTGGTGCAAGTGAAGCTGATATCAATGAAAAGGCACAAGAGGAATACATCCAAAC
TCACGGCGGACGTGGTTTCAGACATATCGGAGTATGGCGTTTGCTGAAAGATTGTCCGAAATTCGCACAG
CAAGATCCTGAGATTCGGGCCTCAAAAAAGGGAAAGTCTTCTACATTCGGTGCCTACACCTCCGCTTCCA
ACCCAGATGACGACGACGACGAAGACGAAACTACCCACAGTTGTCAAATTGAAAATAAGGCAGCAAAAAG
GAAGGCCGCGAAAGGCAAAGAAAAATCAACAAGCGAAGTTAAAAGGGTAGCTGATGCGATTAATGCTACA
GCAGCTGCAACAGTGATGATGGCGAAGGCAATGAATGCAAAACAGAAGGCAAAAGAGTATAAAACTCTAA
TGTTAGACACCTCGAAGATGACGGAAACCCAAATACAACATCACCTTCGCTACTGCGCTCAAATCCAAAA
GAAGTGGGAAGCGGAAGAACATGATGACTAG
>Sne04G042570.1 
ATGGGGCGGTCGCCTTGTTGCGAGAAAGCTCACACCAACAAAGGTGCTTGGACTAAAGATGAAGATCAAC
GCCTCATCAATTACATACGCGCTCATGGCGAAGGCAATTGGCGCTCTCTCCCTAAATCTGCAGGATTGCT
TAGGTGCGGAAAGAGCTGCAGATTGAGATGGATTAATTACCTGAGGCCTGATCTGAAGAGGGGAAATTTC
ACTGAAGAAGAAGATGAGATCATTATCAAGCTTCATAGTTTGTTGGGAAATAGATGGTCTTTGATAGCTG
GGAGATTACCGGGAAGAACTGATAACGAAATCAAGAATTATTGGAACACACACATCAAGCGCAAGCTTAT
TAGCAGCGGCGTCGATCCACAAACCCACCGCCCTCTCAACTCCTCCACCGCCGCCGCCATGACTCGCTTG
GACTTCAGAAATTCAGCTCCGCCGCCGCCGCCGTCCGTCGCCAGTGAGGCCACCAAGATCCTTTCTTTTC
CGGCCACTGACAACTCGTCGTCGGCGCACGACACCAATTGCAACAGCACCACCACGGAGGAGTCGCCGCC
GCGGCTGACGGAGGAGGAGAGCGGCGCCGCCGCCGCCGTGGATTTGGAGCTGTCGATTGGGCTGCCCTCG
CAGTCTAAGTATGTCAAGAGTGCTTCTTTTAACTCTTCTTCGTCGGCTGAATCTAAGTCGATCCACGACT
TCTTGTGGCCGGCGGCGGCGGAGGCGGTGGCGGTGGCGCCGCCGCCCATGTGCGTGTGTCGGCCTTTGGG
CTTTCAGAAGGGTCAGTTTGGTAATTGCCAATCTTGTAAGAGTGGCTTATACAGATACTACTGA
>Sne05G056200.1 
ATGGGAAGGCCGCCTTGCTGTGATAAAATCGGGGTGAAGAAAGGGCCATGGACTCCCGAAGAAGACATCA
TCCTCGTCTCCTACATTCAGCAACACGGCCCTGGTAATTGGAGAGCTGTTCCTACTAACACAGGTTTGCT
GAGATGCAGCAAGAGCTGCCGCCTCCGGTGGACCAACTACCTCCGGCCCGGCATCCGCCGCGGCAACTTC
ACCGAGCACGAGGAGAAGATGATCATCCACCTCCAGGCCCTCCTCGGCAACAGATGGGCTGCTATAGCCT
CATACCTCCCGCAGAGGACCGACAACGACATCAAGAACTACTGGAACACGCACTTGAAGAAGAAGCTGGG
GAAGATGCAAGGAAACGACGAGAATGGCGGAAAGGGGAATTCCAAGACGATCTCCAAGGGGCAGTGGGAG
AGGAGGCTGCAAACCGACATTCACACGGCTAAGAAAGCCCTATGTGAAGCTCTCTCCCTCGACAAACCCA
ATTCCAATTCCAATTCCAATTCCGCCATGGAATTATCAGACCTAACCCTACCCCAACGAGTTGACTCGGT
CCAGACTCCGTCGACGTACGCATCCAGCACCGAGAACATCGCGCGTCTGCTGCAGAATTGGATGAAGAAA
TCCCCAAATTCGTCGGAGGCGGTCTCCTCCGACAGCAGCTCCTTCAACAACAACAACAATTTCTCCGCCG
GAATGAGCTCAAGCCCTAGCGAGGCCACTTTCCTCAGCTTCAACTCGTCCAATTCGGAATCGGCGTCCGC
GTCGGTGGAGGTGGATCATGAGGCTAAATATGAGACGCAAATGCCCCTCACCCTGCTGGAGAAGTGGCTG
CTCGACGACGCCGCGGCGCAGGGGCAGGATGGGGATTTCATGGAGATGGCGTTGGGTGAAACTGCTGATT
TGTTCTGA
>Sne05G068740.1 
ATGGTAGTTGGAGAGTGCAACACTGATTCCAAGGTGGAGCTGAAGAAGGGGCCCTGGACGAGAGAGGAAG
ACCAGAAACTGCTCGCTTATATCCAACAACACGGCCATGGCAGCTGGCGCACACTCCCTACTAAAGCAGG
GTTGCAGAGATGCGGGAAGAGCTGCAGGCTGAGATGGACGAACTATCTGAGACCTGATATCAAGAGAGGA
AAGTTCAGCACGCACGAGGAGAAGACAATCATTAGGCTCCATGCTCTTTTAGGCAACAGGTGGTCCGCTA
TAGCAGCCCATTTGTCAAAGAGAACCGACAACGAGATCAAGAACTACTGGAACACCCGCCTGAAGAAACG
GTTGACCCGGATGGGCATCGACCCGGCCACCCACAAGCCCAAGAACAGCCCGCCCCAGACCCGGCAGCAC
GCCGACCTCAGCCACGTGGCCCAATGGGAAGCCGCCCGCCTCGAAGCCGAGGCCCGCCTCGCCCGCGAGT
CCAAGCACCTCTACAAGCTCCCGCTCCTCCACAAGCTGGCCTCTTCCCCCCCGCCGCCGCCGCCGCAGCT
GCAGCTGCCGTGCCTGGACGTGCTGAAGGTGTGGCAGTCGAGCGCCATCCCGAGCTGCTTCTTCAGCTCT
CCGGCGAGCCTCGAGTCTCCGACCTCAACCCTAAATTTCTCATACAGCAGCCACGCGCCTCCGGTCGCCG
CGGCATGCGGAGAGGAGGGCAAAATGGACAATTCGTACCCGGTGCACGGCGACGTCTACGACTGCCTCCC
CGCGTTGGACCAGGACGGCGGCGACGCAGATTTTGATGATGGGAACAGTTACTGGAATTACTTGCTAAAT
CTGGTGAGCTCGCCGGTGATTTAG
>Sne05G053820.1 
ATGGAAAAGCAAGAGGTAGGAGTGAGGAACGGTTCATGGACAAAAGAGGAAGATGAGCTTCTCACCAAAT
GCATCCAACAATTTGGAGAAGGAAGGTGGCATCTTGTCCCTCCTAGAACTGGGTTGAATCGATGCAGAAA
GAGTTGCAGAATGAGATGGTTGAATTATCTCAAGCCCAACTTAAAGAGAGGTCCTTTGGAGAAGATGAAG
TGGATCTCATTAAAAAGATGCATAAATTGTTGGGAAACAGGTAATTTTTCAATTTCATCACTATTTATAT
ACATATATTTTATGGTCATTGGGAGACTTCCCGGTAGAACTGCGAACGATGTCAAGAACTTCTGGAACTC
CCACATTTGCAAGAAATCGACACCTAAGATGGCGATAGAAGCTTCTAGAAACGTCGTGATCAAACCCCGG
CCTCGGAATTTGTCCATGTCTAGATCAGCAGCCACAACAAATGATGATGGAAATGTGAACAACAATACTG
ATATAGCATCTTCATCATCATCATCATCTCAATTGATGGTGGAAGAAGAAAAAGATGAAAGCAATATTGT
TGAGTGGTGGCGAAAATGCCTTCAAATGAGTGAAAATGGTGAAATTGAAGATGAAATGCTAACCAGCTGA
>Sne05G019400.1 
ATGGGCAGGCATTCTTGCTGCTACAAGCAGAAGCTTAGAAAAGGCCTCTGGTCTCCCGAGGAAGATGAGA
AGCTCATCAAACACATCACCAAGTTCGGCCACGGCTGCTGGAGCTCTGTTCCCAAGCTCGCAGGGCTTCA
ACGGTGCGGTAAGAGCTGCCGGTTGAGGTGGATAAATTACCTGAGGCCTGACTTGAAAAGAGGCACATTT
TCCCAAGAGGAGGAGAATTTGATCATCGAGCTGCATGCGGTTCTTGGCAACAGGTGGTCGCAAATAGCGG
CACAACTGCCGGGGAGGACCGACAACGAAATAAAGAATCTGTGGAATTCATCGATCAAGAAAAAGCTAAG
GCAGAGAGGCATCGACCCCAGCACCCACAAGCCCCTCTCGGAGGTGGACAGCGAGAGCAAGAACAACGAG
AAGAACTCTGAGGGGTCGAGCGAGCTCAGCTTCGACACCAACGCCGACAAAGACAAAGACGCCCGCTACC
CTCTGCTCGACAACACCACGCAAGAGTTCTTCCTCAACCGCCTAGTCGCCACTCACGAGACCTCCACCAC
GTGCAAGCCGCCCTCTGATTTATCCCAATTCCTCTCGTTCCAGCAGCACCTCACCAACTACGGCCCCAAC
ATCGGCCTCTCCATCAACCCCAACACTGCTAATAATAATAATATCTTCTTCAACTCCGCCTCCAAATCGT
CGGATAATATCATCTCCGATCACTTTGCCGCGCCGCCGCCTCTGCTCCCCTCAATTCTCCCCAGAGTTGG
TAACAATAATTCCGTCGCCCCTTTCAGCGTCAAGTTTGAGAACTGGGACAACAACAACAACAGGAGCAAT
GTTAACAGCGACTGTGGTTTCTTCGAGAACAACGCCTTCGCGTGGGCGGCGGCGGAATGCGGCAAGTCGG
AGAAGGATCAAGCGTCGACGGAGACTGGATCAATTAATCCCGAAGATATAAAGTGGTCGGAGTATATGCA
GACGCCGTTTGTGCTGGGGAATTCGTCCATGAATAACCCCGCCGCGCAGATGCCGGCGGCGCAATTCGCG
GAGGGGGTGGCAGCAGCAGCAGGCTGCGGAGACATACAGCAAGCATTTTCAGGCGGCGGCTGCCACATTT
GGACAGTATTCATGAATTAG
>Sne03G022870.1 
ATGCATGAATGCGAGAGCGAGCTACGAAGAGGGCCGTGGACTCTTGAAGAAGACAATCTTCTCATTCAGT
ATGTCTCTTCTCACGGTGAAGGGCGCTGGAATTCCTTGGCCAAATTTGCTGGGCTGAAGAGAACAGGGAA
GAGTTGCAGATTGAGATGGCTCAACTATTTGAAGCCTGACATTAAGCGAGGGAACCTCACCCCTCACGAA
CAGCTCTTGATTCTTGAACTCCACTGCAAATGGGGAAATAGATGGTCGAAAATCGCGCAGCATTTACCGG
GAAGAACAGACAACGAGATCAAGAACTACTGGCGAACGCGGGTGCAGAAACAAGCCCGACAGCTGAAAGT
GGATTCCAACAGCAAGAAATTCCTCCAAGCACTCCGCACCTTTTGGATGCCAACATTAATGGAGCAGAAT
TCAGCGTCCTCCTCCGCCGCCGCGCCGCTCTCTCCCAATCCGCTAATTAATTCGGACACGGCTAAAACTT
CAAGCCCGTATGCCAACTTAACTGAGGTTACAAATCAGCAAGAAAGTCCAATAGAGCAAAGTTATTACAA
TGTTTGTTTCCCGTACGATGACATGCAAGGACAGGATATGTCGATCCCGGAGTGCCACGTGGCGGAGATT
GATTGGTTCGGGGATGACTTTTGGAACTCTGATGAGTTGTGGCAGTTTAGGAAGTGA
>Sne03G015620.1 
ATGGGAAGAGCTCCTTGCTGTGAGAAAAATGGACTCAAAAAGGGGCCTTGGACTCCGGAAGAAGATGAGA
AACTCATGGATTATATACAGAAAAACGGCTACGGGAATTGGAGAACCCTCCCAAAGAATGCTGGTCTGCA
AAGATGCGGGAAGAGTTGCCGGCTGCGGTGGACCAACTACCTCCGGCCAGATATCAAGAGAGGAAGATTC
TCGTTGGAGGAGGAAGAAACCATCATCCAACTCCACAGAATCCTGGGAAACAAATGGTCCGCGATTGCTG
GCAGACTTCCGGGCAGAACGGATAACGAGATAAAGAACTACTGGAACACCCACATTAGGAAGCGGCTGCT
CCGGATGGGCATAGACCCGGTGACCCACAGCCCCCGCCTCGACCTCCTAAATCCCTCTCTCTACCCTTCC
TCCTCCTCCTCCAACATCAACTTCTCCAGGTTACTAGGGATGCAGCCTTTCATCAATCCCGACTTAATCA
GGTTGGCCTCTTCCTTGCTATCCTCCGACCGCCATCTCTTGCCCCAAAACCACCTATTTCCAACCCATGT
TTCTCAATCTCCGCCGCCGCTCGCTAATCAAAATCACTTGATGCAATACCCTGGATTTGGTGAGCTCGCA
AACTACGGGTATTACGGGTCGGATCCCTCCTCAGAGACCTTTCAGTCTAACAGCAGCAGCAACAACAACT
TCAGCTTCCAATCCGTTTTGTCCACGCCTTCGTCCAGTCCGCCGCCGCTGCATTCCTCCTCCCACGAGAT
TGAGAGGGAAACTTACTGCACTGATATCTTCAAGTTTGCGGATATCTTGGATGTCGCCGACTTCATATGA
>Sne05G041480.1 
ATGGGGCGCAATTCTTGCTGTGTGAAGCAGAAGCTCAGAAAAGGGCTCTGGTCTCCTGAAGAAGATGAAA
AACTCTACAATTACATTACCAGATTTGGCGTCGGCTGCTGGAGCTCAGTCCCTAAATTAGCAGGATTGCA
GAGATGTGGAAAGAGCTGCAGATTGAGATGGATTAATTACCTGAGGCCTGATCTCAAAAGAGGCATGTTT
TCACAGCAAGAGGAAGATCTCATCATTAATCTCCACGAAGCCTTAGGCAACAGGTGGGCTCAGATAGCGG
CGCAGTTGCCGGGGAGAACAGACAACGAGATCAAGAACTTCTGGAACTCGAGCCTGAAGAAGAAGCTCCT
GAAGCAAGGGGTCGATCCCAACACGCACAAGCCGATGATCAAGGATGAGAGAGAGAGCGGCGCGGATCAG
CAGCTCCAGACCTCAGGCTCGGAGACGTACAACCTCAGCAGCCTGCTGTGCAACCCCGGGAAAATGGCGG
CGACCAAGCAAGTGTTCGATCCTCTCTTCTTGTCGGAATTCCAAGCAAATGTGGATCCACATGGATTTCA
ATCCACATTTCTCAATCCGATTCACGGATTCACCTCCTTGCCGGATCTAACCAACTTCGATCACCACAAT
CTTGACACCAATTCCTCTTCCAGATTAATGGCTAAAGAGGGCTCCAATTTGGGCTTCCACCAATCGGGAA
TGATGATGCAGATAAACAACAACGACAACAACAACAACAACAACAGCAGTGGTAGCGCGTTTTCGTGGGA
AGACGAGGGGAAGCTGGATTCGGTTTTCCAGTTCCAATTCAGTGGGATTCAGATTGAGGAAAGGAGTGAT
GAGAAGCTGCCAAATCATGATGATTTTGGTGCGTATCCGTTGAATATGAGCGTGTTTGATCATCATCGTA
TATAA
>Sne04G031710.1 
ATGTCGCTCTCCGGACAGTCGCTGGCCACCGCCGTGAGCGGCGGCGGCGAGATTATGTTGTTCGGCGTCA
GAGTGAAGGTCGATCCGATGAGGAAGAGTGTCAGTATGAATAACCTTTCCGAGTATGAGCCTCTTAGTAA
TACAAGCAATCCGGAACCGGCAAAGGAGGGCGCCGGATACGCCTCCGCTGATGACGCAGCGCCGCAGCCG
TCCGGCGCCGGCGGCGAACGTAAGCGAGGAATTCCATGGACAGAGGAGGAGCACAAGCTATTCCTGATTG
GATTGCAGAAGGTTGGGAAAGGAGACTGGAGAGGAATCTCTAGGAGTTATGTGAAGACTCGCACACCTAC
TCAAGTAGCTAGCCATGCTCAGAAGTACTTCCTCCGCCGGAGCAACCTCAATCGCCGACGCCGTCGCTCC
AGCCTCTTTGACATCACCACTGACTCTGTTGCTGCGATGCCAATGGAAGAGGCTAGAAACCGTCAACAGA
TCTCCGCGGCTCAGCCGGTTGCACAGCCAGCCTCTGTGCCTCTGCCTGTGACATCTAATGCCAATGTATT
CTCAACTATGCCTTTTGTCGTGACAAATGGTCCTGTTCTATTATCAATGCAAGGTGGAAATCCATTGGAA
AACTCGGGTGTCTGTCAAAATTTCCTAGTGAACAATTCATCAGCAATGTTTGTTCGTCGTGTTCCTGTTG
CTACCGCGCCTCCTTCCTCGGCAATGGCTGAATTGAGCTTAAACCAGCAAGTTCCTCCCGAGCCATCAGC
ATTGTCTCTGAGGCTGTCACTGTCCACAGGGCAGGACCAGCCATCGACTCGCGACTCCTCTGTGTTCCAG
GCGATGTCATGCTACAAAAATGGAGATGGCATCGTAAGTGTTGCTTGA
>Sne05G002730.1 
ATGAGGAAGCCAGAGCAGCACAGTGTGGTGGCGGTGGCGGTGAAGGAGAAGGTGAAGCTGAGGAAGGGGC
TTTGGTCGCCGGAGGAAGACGAGAAGCTGATGAATTATATGGTAACGAACGGGCAAGGGTGTTGGAGCGA
TATCGCGAGGAATGCAGGGCTTCAGAGGTGCGGGAAGAGCTGCCGCCTGAGGTGGATAAACTACCTCAGG
CCGGATCTCAAGAGGGGCGCGTTCTCGCCCCAGGAAGAGCATCTCATCATCCACCTCCACTCCATTCTCG
GGAACAGGTGGTCTCAAATTGCAGCACGTCTGCCAGGGAGGACAGACAACGAGATCAAGAACTTCTGGAA
TTCCACAATCAAAAAAAGGCTAAAGAACTCGGGCAACACCACCACCACCACCACCACCACCACCTCGTCG
TCCCCCAACAACAGCGACTCCTCCGACCACCTCCTCAAGCCCAACGCGGCCGCCACGATCTTCATGCAGG
AGTATGAGGTGGCGGCCGGGGTGTGCATGGACTCCTCATCCTCCTCGTGCTCGTCCCTGGCCACCCAATT
CGGGAACCCCTTCAACCCTAGCCACCCCCACCTCAGCAACAACATATTCGATGTAAACCCGATGTTCAAC
CTGCAGCAGCAGGTGGAGGTGGACAACAACCACCTAGGGTTAGGGGGGGTTTTGGGGGATTATGGGGCAA
TGGAGCCCTATGTCATGGCCCTGGAAAATGACCTTTCCGTCCCTGGATTGGAGGTCAACAACAACAACAA
CAACAACACTTCCAGTTATCATGACAAGAGCGTTAGTGTCAACGATGGGCATTATGTTGGTAACAACACC
AATAATCACAATCATAATCATAATCACAATAGTAATGATCATGGGAGCATCAAAGTAGAGGAATTGGTTG
GGGTTGGGAATCATTGGCAAGGAGAAACCTTCAAAATGGGGGAATTGGATTGGGAGGGTTTGTTGGCTAA
TGTCTCCTCTTTACCTTACCTTGATTTCCATCTTGAATAG
>Sne05G007610.1 
ATGGATTTCGACACGATTCATCGAGAAAATTTGGCCATGTATCCGAAAATGTTGGAAGAAATGAACCCTT
ACATCCCTAAAATGGAGGAGGGTTCTTCATCTTCTTCTTCTTCCTCGAACAGATTCTTCTTCACAAACAA
CACCCTCGATTGCTTCCCCGTTGTCGATAACGGATCACTAAATTCGCTATGTTTCCCTTCGTTTCAAGAT
CCCTTCCTCAGATTCAACCAAGATTTATCCGGTTTCGGACAAGAGAGTTCTTACATGCATGGCTGTCACA
ATCTGAGGCTTCTAGAAGCTTCCGATTCGTTTCCGACAGGATTAGATAATCATCATCATCAGTTTCAGAC
AAGCCAGCATTTTGATGAGTTGTATAATTTGCAGATTAGCAAGAATTTTGGTGAAGATGATGAGGATGAT
GAAGGGAATCATCATCTCAAGGGAATAATTAATAATGGTGCCAAAAATCAAAATAAAAGGAAGAGAATTG
TAGATGACAAGTCTGAAATCATCAAAGGCCAATGGACTCCAGAAGAAGATGGGCTGCTGGTTGAGTTAGT
GGAGAAGCATGGTGTGAGGAAATGGTCTTCAATTGCTCAAATGCTTCCTGGAAGAATTGGAAAACAATGT
CGAGAGCGATGGCATAACCATTTAAAACCTAACATCAAGAAAGACCGGTGGTCGGAGGAAGAAGACCGTA
TTCTGATCTCCGCCCATCAGAAGCTAGGCAACCGTTGGGCAGAGATCGCCCGGAGCTTGCCCGGGAGGAG
TGAGAATACAATAAAAAACCATTGGAATGCTACCAAGAGAAGACAACTCTCCTCTCGGAGAAACAATAGC
ACTACCAATTCCAACTCCAACTCCACCCCTCTCCAGAACTACATCCGAACCCTAATCATCCACGAAGCCA
AGCCCGTTTTAGACAATTCCTCCTCGGGCTCCCCGTCTCCCGTCCCCCCAACCGCCCCGGCCCCGCCCCC
CGAGGAGGAGAGCTTCTGCAGGCAGCCCTTGGAGACGCAAATGCATATGCAATTTGATATCCAAAAGGAG
ATGGATTTCATGGAGATGCTCTCCTACGGCTATATTTGA
>Sne03G011130.1 
ATGGGAGTTCCATTCGGCTATCAATCCAATTTCTGTCAAGGTTATCAACAGTATCAACAGATGCCAATTC
CATCTTCAGACTCATCAAGAAGGTCTAGCATAGATGGTGGAGGCACCGACCACTCTCAAGAAACGCCTAC
TTCTGGAAGAGCATCGGTATTACCACGGTTTTCTTCTCCAAAAGGTCTTAAGGCCATAAATCTCAACTTC
GATCCACAATCCGAAGATGAAGATGATGACACGAAGTGTAAGAAAGTTGTGTACTCGGAGCAAGAATGTG
AACATCGTACAAAATGTTGGATATATATTAGCATCGATTCGGTTGTCGGAAATGGCCAAAATATGGAGCA
AATGTGGGGGAGAATTACCAAAGCTTACAACAAGAAACGTCCAAAGGGAACTCCAGAAAGATCAGCTTCC
TCGGTGAAAACACTTTGGTTCAAACTTGCGAGGGAAAGTAAGTTGTTTAGTTCAATTTTTCACAGGCTCG
AGCAAATGTGGCCAAGTGGTACAAGTGAAGCTGATATCATTGAAAAGGCACAAGAGGAAAACATCCAAAC
TCACGGCGGACGCGGTTTCAGACATATCGAAGTATGGCGTTTGCTGAAAGATTGTCCGAAATTCGCACAG
CAAGATCCTGAGATTCGGGCCTCAAAAAAGGGAACGTCTACTGCATCCGGTGCCTACACCTCCGCTTCCA
ACCCAGATGACGACGACGACAAAACTACCCGCAGTCGTCCAATTGGAAATAAGGCGGCAAAAAGGAAGGC
CGCGAAAGGTAAAGAAAAATCAACAAGCGAAGTTAAAGAGGTAGTTGATGCGATTAATGCTAGCATCTGC
AACAGTGATGGTGGCGAAGGCAATGAATGCAAAACAGAAGGCAAAAGAGTATAA
>Sne03G022170.1 
ATGGTAAGATCCAACAGCTGCCACGAGAAAAAAGAGGAGTTGAAGAAAGGTCCATGGACTCGTGAGGAAG
ATCAGAAGCTTCTTGCTTATATTGAGGAACATGGGCATGGAAGCTGGCGTGCCCTCCCTTCAAAAGCTGG
GTTACAAAGATGTGGGAAGAGCTGCAGATTGAGATGGACAAACTATCTAAGACCTGATATTAAGAGAGGC
AAATTTAGCCCCCAAGAGGAGAAGGCCATTATTCGACTCCACGCCCTTCTGGGAAACAGGTGGTCAGCCA
TAGCAACCCATCTGCCTAAACGAACAGACAACGAGATCAAGAACTACTGGAACACTCGTCTGAAGAAGCG
GCTGACCCGGATGGGGATCGACCCGACTACCCACAAGCCCAAGGAGAACCCGGCCCAGTCGAGGCAGGCG
GCCGTGGTGAGCCACATGGCGCAGTGGGAGACCGCCCGCCTCGAGGCCGAGGCCCGACTCGTCCGGGAGT
CCAACTTTCTCTCAAAGCTCCACAAGATCGCAGCCCAGCCGCCGCCGCCACCTCCGTGCCTTGACGTGCT
CAAAGCGTGGCAATGCACCAACGCCTCCCTCGACTCTCCGACTTCAACCCTAAACTGGCAGGAGAGGGGC
AGATTCGACAATTATTCCGTGCACGAGATTAATAGCGGCGGCTGGTTGTCTTCTCTAGAAGATCCTGCAC
CCTTCTTCACCTCAGACTGCGCAACTGTCAACAGCTCATACGCGGGGGACTTGGAAGACAACAAGAATTA
TTGGAATGAATTGCTTAATTTAGTCACTTCTCCCCTCGAATCTCCTGTCTTTTAG
>Sne05G012790.1 
ATGTCTGGGTCGATGAAAATGGATATGGATCGGATCAAGGGGCCTTGGAGCCCGGAAGAGGACGAGCTGC
TGCAGCAGCTGGTCCAGAAGCACGGCCCCCGCAACTGGTCCCTGATCAGCAAATCCATCCCCGGGCGGTC
CGGCAAGAGCTGCCGGCTGCGGTGGTGCAACCAGCTGTCCCCGCAGGTGGAGCACCGCGCCTTCACCCCT
GAGGAAGACGACACCATCATCCGCGCCCACGCCAAGTTCGGCAACAAGTGGGCCACCATCGCCCGCCTCC
TCTCCGGCCGCACCGACAACGCCATCAAGAACCACTGGAACTCCACCCTCAAGCGCAAGTGCTCCTCCCT
CAGCTCCGACGACGCCCTCTTCAACCACGACTTCGCCGCCGATCGCCCCCTCAAGAGATCCGTCAGCGCC
GGCTCCGCCAGCCCCTCCGCCTCCGATTCCAGCCACTCCAGCGTCCCCCTCTATAAGCCCCTCGCCAGAG
CCGGCGCCGTCGTGCCGCCGCCGCTCGGGGCCGACCCGCCCACGAGTCTCAGCCTCTCCCTACCCGGTGT
TGACTCAACCGAGTCGATTACTCATAAGGCCGAGTCAACTCAACCCAAAATTAATCCCATCCAGTTGCCG
TCCCCTCCTCAGCCCGCTGCGATTCAACCACAAACGCCCACCGCCTCAGCGACGGCGATGCAAGACAAGG
CTTTTATGCCGCTGAGCGCGGAATTGATGGTGGTGATGCAGGAGATGATTAGGGCGGAGGTGAGGGATTA
CATGGTTGGGATGGAGCAGCACCAACGAATTCAACAACAGCAACAGCAAATTCAGCAGCACCAACACTTG
AATAGTAGCCATCATCAGCAACAGCAACAGTATCAGCAGATGATGTGCAATGTGAATGAGGGATTCAGGA
ATGCGGCCATGAATCGCGTCGGGATCAGCAGGGTTGATTGA
>Sne05G069270.1 
ATGAAGAAGAAGGTAAATGGTGGCAGTGATGCAAATAATGGTGAAGTATCAAAGCAGAAAGAGAGGCATA
TTGTATCATGGTCTCAAGAGGAGGATGATATTCTGAGGGAGCAAATCCGGCTACATGGAACTGAAAATTG
GGCAATTATTGCATCAAAATTCAAGGATAAAACGACTAGGCAATGTCGAAGAAGATGGTTCACTTATTTG
AATTCTGATTTCAAGAAAGGAGGGTGGTCGCCCGAGGAAGACATGCTCTTATGCGAGGCGCAGAAGATAT
TCGGGAACAGATGGACTGAGATTGCAAAGGTAGTCTCCGGCAGAACTGATAATGCTGTGAAGAATCGGTT
CACCACTCTGTGCAAGAAGAGAGCAAAGCACGAAGCTCTAGCCAAAGAAAATAGCACTACCACTTACATC
AACTTGAACAACAAAAGGGTTATCTTTCCTAATGGGCTCAATGCAGGAGGATCTGAGAGTGCTGCGCCTC
TTAAGAAGATGAGGGCCTATGTCCTAAATACAGCAGAAAGCCAAGAAGAAAAATTAGGCGGTGAATGTGG
TGATGCTGATCTTCTACGAAGACCTCCATTTTCTGTACTTGCTCAAAATGTCCATAGTTCTGGAACTAAC
AAAAGTCAAGGTACATTTCTTAAGAAGGATGATCCAAAGGTGCTTGCACTAATGCAACAAGCAGAATTAC
TCAGTTCACTTGCAATCAAAGTTAACTCGGAGAAGACAGATCAGAGTCTTGAAAGTGCTTGGACGGCTCT
TCAAGACTTTCTGAAACAAAACAAAGAGAGTGATCTATTCACATTCACAAATCCTGATGTTGATCTTCAA
CTTGAGAAGTTCAAAGACTTGGTGGAGGATTTAACAAACGACGATGAAGGCAGTAGACCATCTTGGAGGG
AACCTGATTTGTATGAGTCGTCCACAGCCAGCTCCGAGTACAGTGCAGGATCAACTCTGCTGCCAAGCAT
GCCTGGTGATAAAACGGAAGAAAGTCGAGCTGAAACCTGCTTGCTGCATCAGGAAAGTGGACATCAGATG
CAGCAGCCAGATCAATTAGATCATCAGCATTGTCGTGGTGAAGGAAGTCAAATAGGCCATACTGCAAGCA
CAAATGAAGTGAACATGTTAGCTTGTAACAACACAAATGATAATGATGAAGCTATATGTGAGTATTCTAG
CACGGAGTTTGGTTCGCCTCTTCATGTGACTCCCTTGTTCGGAGCATTGGCAGCAACAATTCCTAGCCCA
AAGTTTTCAGAAAGTGAAAAACACTTCTTAATGAAGACACTAGGAATGGATTCGACGTCTCCTAGCCATG
TCATGAATGCTTCCCAACCTCCACCCTGCAAGAGGTCCCTTCTCCACTGTCTATGA
>Sne05G068870.1 
ATGGTGTACGGCGGCGAGGAGGAGTGCTGGGGTTTCCCCTTCTCCGACGAGGGGAACACCAGCGAGGGAT
TTGATGACAACAACGAAGGTATAATCGATCTGAACGCGTCTCTGATGAACGACGACGCCCCGCACGTGCA
TGGCTCCGCCAAGGAGGCGCAGTCGAAGCTCTGCGCCCGCGGCCACTGGCGCCCCGCCGAGGACGCCAAG
CTCAAGGACCTCGTCGCCCTCTACGGCCCGCAAAACTGGAACCTCATCGCCGAGAAGCTCGACGGCCGAT
CCGGTAAGAGCTGTAGGCTGCGCTGGTTCAATCAGCTGGACCCGAGGATAAACCGGAGGGCCTTCACGGA
GGAGGAGGAGGAGAGGTTGATGGCGGCGCACCGCTTGTACGGCAACAAATGGGCCATGATTGCCCGCCTC
TTCCCGGGGAGGACCGACAACGCCGTCAAGAATCATTGGCATGTAATAATGGCCAGGAAATACCGGGAGC
AATCCAGCGCCTACCGCCGCCGGAAGATGGGCCAGTTTGTTTTCAAGCGAATGGAAGATCATGAAAAGGA
CCCCGCGCCCTTCTACGCCTCCGCCCTCTTCTGCGCCGGCGCAGCGCCGCCTGATATCGCCGGTGCTGGG
GTTTGGACGCCGCAGCCTTCTCTTGCTTACTACCCAGGGCCGAGTTATAGTAATGAGATGATGAGCGTTT
TGAACAAATCTTGGGAAGAAACCAACTATTCCTCCTACCCTTACAACCACCACCACTACAGTAGTCCATT
GCACCCGCAGTCACTCTATCGTTTCCCTCCGGAGTTTGAGTTTGGCGGTGGAGAGGCTTCGGGCGGCGAG
GAGGCGAAGCCGGACGAAGGAATGGCGCCGCAATTTATAGATTTTCTGGGCGTCGGCAGCTCTTTGTGTG
GGCCGGGGATTAATTAG
>Sne06G007990.1 
ATGATGAGTAGTAGAGGGCATTGGAGGCCTGCAGAGGATGAGAAGCTAAGAGAATTAGTTGAGAGATTTG
GACCTCACAATTGGAATGCTATTGCTCACCATCTTCCTTCTAGATCAGGAAAAAGTTGCAGGCTGAGATG
GTTTAACCAGCTAGATCCAAGAATAAACCGGCGGCCGTTCACGGCGGAGGAGGAGGAGCGCCTCCTCGAC
TGCCACCGGATTCACGGAAACCGGTGGTCCATAATCGCCCGACACTTCCCCGGCCGCACCGACAACGCCG
TCAAGAACCATTGGCATGTTATCACGGCTAGAAAATGCAGAGAGAGATCCAAATTCTATGCTCTCAACAA
ATTGAGAAAGAATAATATTAACACTCGAGAATCACACAATGCTCTTTTCCTAGGAAATAATCTCATCAAG
TTTAGCCCTAATCGTGATTATCAACTCCCACATTGGAAGGAGCTTCATCAATCTCAAGAGAAAAGTGGAA
AATCAGTTGAATTCTACGACTTTCTTCAAGTGAACACATATTCAAACAGAAGTGAAGTGATAGATGATGC
AATTAGGAGAAACAATGAAAATGGAGATCAAGAAGTGGAGCAAGAATGTGTTAAGAATTATTCATCATCT
CTATCCTTTAAAGATTTCTTATCATTGGGAAATAACCCTTCCTAA
>Sne05G042050.1 
ATGGAATCCGGCGGAAATGTCCATAATGCCCCTCCCCCACCAGTAATCCACTCCACCGGCAGCTTCAAAT
TTGAAGTAATAGACGACGATTTCTGCATCGACAACTTCTCCTCCTCCTCCTCCTCCCTGCACCTCGATCA
CCTGCCGCTCATCAAATCCTCGTCGTTCGACGCGGCGCTTGATCCTTTTCTCCACGGCTTCGATCTGTAC
GAGGCCGGCAACAAATCTTATAATTACGATCATGGCAATGGGATGGCCATGCAGGGTAGTTTAAATTTCC
ATGGCGGCGGCGGTGGCGGATTATTGAATTTGGGTGGTAGGAGAGATCTGTTGATGGAGATTGATCCAAT
GCCGCTGAGCATTGTTGCTCCTGATGAGAGCTCGTGCGTTACGGCTGATTTCCACAATGGCGCTAAGAGA
GGTGGTAATAAAGCTGCATCTGCTTCGACTAAATCTCCGGCTCTCGGCCGGAGGAAGGCTAAGTCCGGAA
AGGGGCAGTGGACTCCTGAGGAAGACAGCGTGTTGATCCAATTGGTGGAGAAATATGGAGAGAAGAAGTG
GTCGCGAATCGCGCAGGTGGTCAAGGGAAGGATCGGAAAACAGTGCAGGGAGAGATGGCATAATCATCTC
AGGCCTGACATCAAAAAAGATGTATGGACAGAGGAAGAAGACAGGGTTCTGATAGAGGCTCACGCAGAGA
TCGGCAACAAATGGGCAGAAATCGCGAAACGGCTGCCGGGGAGGACTGAGAATTCGATCAAGAATCACTG
GAACGCCACCAAAAGGCGCCAGCTTTCGCGCCGGAAATGCCGCACCAAATGGCCCAAGCCTAGCTCGCTT
CTGCAGAATTACATCAAAAGCCTTAGCTCTGAAAAAGGGACCACCTGCACCAACACCACCAGATCATCAA
GGAATAGTAGTACAACTGCTGCTGCTGCTGATGTTGAGATTGCAAGAAATATTGCATCGAATGATGATTT
TTCTGAGATGGATATTGCTGCAGACAGCCTTGTGTATGAGATGGATGATGTCCCAGATTTCAGCAATTTC
ATGGATGATTCGTGTTTGGAGATGGAGTTGCCGTTTGATATGCCGCCATTGATGCACCATGGACTCAAGG
AGGACTTTCATTTTGACATCGGTAATTAG
>Sne05G071570.1 
ATGGGTTTGGCAGCTAAGAAGAAGCATCGGAAAGGGTTATGGTCTCCAGACGAGGACGAGAGGCTGAGAA
ACTATATTATGAAACATGGCCATGGCTGTTGGACCTCTCTTCCTATAGATGCGGGTTTACAAAGGAATGG
GAAGAGCTGTAGATTAAGGTGGATGAATTATTTAAGACCAGGGCTGAAGCGCGGCGCATTTAGCATGGCA
GAAGAGGACACCATTTTAACACTTCATAAAATATTAGGCAACAAGTGGTCTCAGATAGCGCAGCATTTAC
CGGGAAGAAGTGACAACGAGATAAAAAACTACTGGCACTCTTATCTCAAGAAAAGAGTTGCCAAAATGGA
GGTTGATCACTCCATTCCTTTATTGGATCAATCAAAACAACCATCACAAGATTTGAGTTTGCCCAAGGTT
TTTTTTGCAGACTGGCTTTCCTTGGACCAGGATTTGCCTCATACCTCAAATTTTGGAGATCATACTTTAT
TTGACGCTTATGCTTCACTACACAATCTAGATTGCCAGATTCCAATTGATTATTTTCATGGAGATCACTG
CAACATTTATACCTTGTCACAATTTTAA
>Sne03G013170.1 
ATGTTCCAGCCGAAGAAGCCATCAAGTATGAATTCTCACGAGCGGCCTATGTGCGTCCAAGGCGACTCTG
GTCTCGTCCTCACCACCGACCCCAAGCCTCGCCTCCGCTGGACTGTCGAGCTCCATGAGCGCTTCGTCGA
CGCCGTCACCCAGCTCGGAGGCCCCGACAAGGCCACGCCCAAGACCATCATGCGTGTTATGGGGGTCAAG
GGTCTCACGCTTTACCATCTCAAGAGCCATCTTCAGAAATTTAGGCTGGGAAAGCAGCCTCACAAGGATT
TCAATGATCACTCCATGAAAGATGGTATGATGAGAGCTTCATCGCTTGAACTCCAACGAAATAATGCATC
GTCGTCTGGGATGATGGGGCGAAGCATGAATGATGGCAATAACGTTGACATCACTGATGCAATTAGGATG
CAAATGGAGGTGAACCGGAGACTCCACGAGCAACTAGAGGTGCAGAGACACCTGCAGCTCCGAATCGAGG
CCCACGGCAAATACATGCAGACAATTCTGGAAAAAGCATGCCAAACAGTCCTCGCCGGCGAGAACATGGC
GGCGGGGTCCGGCAGCTACAACAACAAGGCCGAAATGGTGGGGCCCGGGCCCGGGCTGGGCTTCCCCTCC
CTCCAAGACCTCAACATCTACGGCAGCAGCGAGCATCTCGACAATCTCCACAACATGGAGCAGAGATCAT
CCATGGATTCCTTCATCGCCGCCGACAATTTCCTCAAGACGAAGAGGTCCAATAATAACAATAATAATTC
CTACGGCCACGGCAAAAGCCCCTTGATCTGGGCCGACGATCTCCGCCTCCAAGACGACCCGCTCTCCATC
GACCGCGCCAGCGACATCGACTCCGTCTCCGACATCTACGAGACCAAGCCCATGCTCGACAACGCCGCCG
CCAAGATCTCGCCGCCGCGCCGGACGCCTCCCATCAGCGCCGGCGGGATGCACCAAGGCCGGGCCTCGCC
TTTCGGGTGA
>Sne06G017720.1 
ATGGGATGGGGATTGGGAGGCATAGATGAGGGGTGGCGAAAGGGGCCATGGACTGCTGAAGAAGACAGAC
TTCTCATTCACTATGTCAACTCCAATGGGGAAGGCCGTTGGAACAATGTGGCCAGGCTTGCAGGGCTAAA
GAGGAATGGCAAGAGCTGTAGATTGAGATGGGTGAACTACTTGAGGCCGGACCTCAAGAGAGGCCAAATT
ACCCCCCATGAAGAGAGGATCATTCTTGAACTGCATGCTAGATGGGGGAACAGATGGTCGACTATTGCTC
GAAGCTTGCCCGGGAGGACTGACAACGAGATCAAGAACTATTGGAGAACTCATTTCAAGAAAAAGTGCAA
ATCCTCATCGGATAGCGCGGAGAAGACACGGGCACGTCTTTTAAGGAGGCAGCAGTTCCAACTGCAGCAG
CAACAACAACAACGACAACAACAACAACACGAGCAGGATCAAATGGACATGAAAAGAATCATCGCGTCGT
TGCTGGATGACCACGAGAGCGGAGTGCCGAGTCTTTCCCATCCGACCGCCTCCGACGAGCAAGGGCTGCT
CTACTCGGTGATTAGCAACTGCACGACGGCGGCTCCGGAAGAGGACGAGATCGCGTGGGATGGCCTCTTC
AACTTGGAAGGCCATTACATCGCAGGCAAAGCTAATTTCCAGCAAAATTTAGATTTTTACTGA
>Sne04G027550.1 
ATGAGTGACAATTTGATGGAAAAAGTGAGTGCTTTTGGCGAGCGCTTGAAGATTGGGGGATCTGAGGTGG
GGCAGAAGATTACTGCGGGCGTGAGCTCGGTTAGTTTCAAGATGAAGGAGTTCTTCCAAGGTCCGAATCA
GGCCGATAAGCTCGTCGAGGAAGCGACTGCTGAGACTCTCGACGAGCCCGATTGGGCCACGAATCTCGAG
CTCTGCGACATGATCAATCACGAGAGGGTCAGCAGCGTCGAGTTGATCAGGGGAATTAAGAAGAGGCTCG
TGCTGAAGAGCCCTAGGATCCAGTATTTGGCCCTCGTGCTGCTGGAAACTATCGCGAAGAACTGTGAGAA
GGCGTTCTCGGAGATTGCGGCCGAGAGGGTGCTGGACGAGATGGTGAGGCTGATTGATGATCCGCAGACC
GTGGTCAACAACCGGAACAAGGCTCTGATATTGATTGAGTCGTGGGGAGAGTCCAGTAATGAGCTCCGTT
ACTTGCCCGTTTATGAAGAAACATATAAGAGTTTAAAATCGAGAGGAGTTCGGTTCCCTGCTCGTGATGA
AGAGAGTCTTGCTCCTATATTTACTCCAGCAAGATCTGTGGAACCTTCAGAGACCAATGCCAATGCCAAT
CTTGGACAGCAACTCCATTACGAGGTCCCTGTACAAAGCTTTTCTGCTGAACAGATAAAGGAAGCATTTG
ACGTTGCAAGAAACAGTATCGAGCTTCTGAGCACCGTTTTGTCCTCTTCCCCACAACAAGATGCTCTTGA
GGATGAATTGACCACCACCCTCTTACACCAATGCCGTGAGTCCCGTTACACCGTCCAGAGAATCATCGAA
ACTGGCGGCGACAACGAGGCAGTGCTCTTCGAAGCACTGAACATAAACGACGAGATCCAAAAAGTCCTGT
CCAAATACGAAGAGATGAAGACGCCCTCGGGGTCGCCAAAGGGGCCGGAACCCGCCATGATCCCGGTCGC
CTCCGAGCCCGACGATTTGCCCTCGGCCGGAAAAGAGGAATCCCTGGTCAGAAAGCCTCGGTCAGGCAGC
AACGGCGGAAACAACGACGAGATGATGGACGATCTCGACGAGATGATCTTCGGCAAGAAGTCCGGCGGCG
GCTCGTCGGAAGCCGGCGGCCAAGATGCGAAGAAACAGCAGCCACCAAAAGATGATCTCATCTCCTTCTA
A
>Sne03G030820.1
ATGGTGAGATCGGCTTGTTTTGATAGTAATGGGATGAAGAAGGGAGCTTGGAGTGAAGATGAGGATAACT
TGTTGAGGGCTTTTATTCTCTCACATGGCCATTGGAATTGGAGATTGCTGCCAAAATATGCTGGTCTGAA
AAGATGTGGCAAGAGTTGCAGATTACGTTGGGTTAACCACTTGAAACCAGGCGTGAAAAGGGGAGATTTC
AGCAAGGAAGAAGAGCATCTCATCATCAAAATGCATTCCCAAATTGGCAACAAATGGTCAGCCATTGCAG
CCGAGCTCCCGGGAAGAACAGACAACGACATCAAGAACTTCTGGCACACACGTGTAACGCGTCGAAGAAG
AAAGCCCAATTCATCGTCGTCGTCGTCATCTTCTTCATCTCCCATGGATGATCACCAAAATATTGATGCC
AACAAAATTCAAGAATGTCACAACATTGCATTTGATCAAACTAATTCTTCTTCACCACTTCCTCCTACAA
AACCCCAATTGGATTTATGGGGTGATGAATTTGCAAATTGGTGCCCAAACTATGCTGATTTCCCACCATT
AACATTGGAGGAAGAGTTTAGCTCTCCTCAATTTTATTACAACGATATGTTTAATGTTGTTGGTGGGAGT
ATCTGGGAAGAATCTTCTGCGTTGACTGCTTCGGATTGTCAACCTCAACAAAGTAGGGTTTGTGCTCCAC
TAGAGGGAGGGGTTTATGAGCCAGGTTTTTGCTTGTGGAATTTGTGA
>Sne05G091010.1 
ATGGGGAGGTCGCCGTGCTGCGAGAAGGCCCACACGAACAAGGGGGCGTGGACGAAGGAGGAGGACGACC
GGCTCGTTGCGTACATCCGGGCCCACGGGGAGGGGTGCTGGCGATCCCTCCCCAAGGCGGCGGGGCTGCT
GAGGTGCGGGAAGAGCTGCCGGCTGAGGTGGATAAACTACCTCCGCCCCGACCTCAAGCGGGGGAACTTC
ACCGAGGACGAGGACGAGCTCATCATCAAGCTGCACAGCCTCCTCGGCAACAAATGGTCCTTAATAGCGG
GTAGACTGCCCGGGAGGACCGACAACGAGATCAAGAACTACTGGAACACGCACATCCGGCGAAAACTCGT
GAGCCGCGGCATCGACCCCGCGACCCACCGCCCCATCAACGAGCCCCCGTCGGCCGCCGCCGCCGCCGCC
GAGGCCAAGACGATTTCCTTCTCCACGAGTGGGAATAACACTAATAATAGCAACAAGGAGGAGGAAGAAG
AGAGGGGCTGCAGCCCCCCAATGAGGGAGAAGTGCCCGGATTTGAACCTCGATTTGAGGATCAGCCCACC
CTACCAGCCCCCCCAAATTAGCCAGACAGGTACGAGTAGTACCTTGTGCTTCGCTTGTAGTATCGGCGTC
AAAAACAGCAAAGACTGCAGCTGCACAAGCAATAAATCGGGATACGATTTTCTCGGGTTGAAATCGGGAG
TTTTGGATTATAGAAGATTGGAGATGAAATGA
>Sne05G007100.1 
ATGGGAAGGCAACCTTGTTGTGAGAAGATGGGTCTCAAGAGAGGTCCATGGACAATGGAGGAAGACCACA
AACTCATCACTTTCATTCTCAACAATGGCATTCAATGTTGGAGAATGGTCCCAAAACTTGCAGGTTTATT
GAGATGTGGCAAGAGTTGTAGATTGAGATGGATCAATTATTTGAGGCCCGACTTAAAAAGAGGTGCATTT
ACGGAAATTGAAGAGAATCAGATTATAGAGCTACATGCCCGCCTTGGCAACAGGTGGTCCAAGATTGCCT
CACATCTCCCGGGACGAACTGACAACGAGATCAAGAATCATTGGAACACTAAAATCAAGAAGAAACTAAG
GCTCCTAGGAATCAACCCTTTGACACACCAACCACTTGAAAATAAACAAGATAATATTGTAGAGCAAAAT
GAGCAAGAAATTGATCATGGAAAATTCCAAGTGTTGGAAGAAGAATCAAAAGATGAAGTGGTGGATAAAG
CAATGAGTTGCCAAAGTGAGAGTAGTAATGCTCATTTGATCAACAACTATGAGATTATGAGTAGGAATTT
GGAGATGGACATGCTTATTATGCCAAGCATGGAAACTACACCTCAAACTTGCTATAGCCCTTCTTCATTC
TCACTCCCCTTGAACTATTCCACGAGCGAATCCTCGATTTCGAGCAATAGATTTGGAGGAAGTAATGTAC
AACAATGGGTTGAGAGTGTAGATTCAATGATGTTTTGGGATGGGATTGATCACATAGATCAACAACTCTT
TTTTTCATGA
>Sne02G015180.1
ATGGATGGCTCAAATTCATCATCAAGAAATTACACCCAAAGTGAAGAAGATCTTCTTGAGCTAAGAAGAG
GGCCTTGGACCGTCGATGAAGACTTCACGCTCATCAACTACATCGCTCATCACGGCGAAGGCCGTTGGAA
TTCCCTAGCTAAATCTGCAGGTCTGAAGCGGACGGGGAAGAGCTGCAGGCTGAGGTGGTTGAACTACCTC
CGCCCCGACGTCCGCCGCGGCAACATCACCCTCGAGGAGCAGCTCCTCATTCTCGAGCTCCACTCCCGCT
GGGGCAACCGATGGTCGAAAATAGCGCAGCATTTGCCTGGCCGGACCGACAACGAGATCAAGAACTACTG
GCGCACGCGCGTGCAGAAGCATGCGAAGCAGCTGAAATGTGACGTGAACAGCAAGCAATTCAAGGACACC
ATGCGCTACCTCTGGATGCCGCGATTGGTCGAGCGGATCCAAGCCGCCGCCACCTCCTCCGCCGCCGCCG
CCGCGGCGCCGCCGATCGCCGCCGCGGTGGAGAACTCGAGCGCCGCCGCCTCGTCCGACTCATTCGGCAC
GCCGGCGTCGGATCTCACCGATTGCTACAACAATTATCCGACCGCGAATAATCGCGATTACAGCGGCAAT
TACGCGCCGAGTAATTGCGAGCAATTAATCAGCTACGGCGCGGAGCAGGCGGGCTACTTCAACCAAGGGC
TGGATTTCGCGGTGGATCAGAGCGGGTGGGGAATGGACGGCGGAGATGCGGCGGAGGGGCTGTGGAGCGC
GGATGACGTGTGGTTCCTCCAGCAGCAGTTCAACACTAATGCTTGA
>Sne04G023420.1 
ATGGGGCTCCATTCTTGCTGCAACCAGCAGAAGGTGAAGAGAGGGCTCTGGTCGCCTGAGGAAGATGAGA
AGCTCATCAGATACATCACAACTCATGGCTATGGCTGCTGGAGTGAAGTGCCACAAAAAGCAGGACTTCA
AAGATGTGGGAAGAGCTGCCGGTTGAGATGGATAAATTATTTAAGGCCTGATATTCGAAGGGGGAGGTTT
ACACCGGAAGAGGAGAAGCTAATTATCAATCTTCATGGGGCAGTAGGAAATAGATGGGCTCACATAGCCA
GCCATTTACCAGGGAGAACAGATAACGAGATAAAAAACTACTGGAACTCATGGATCAAGAAGAAGATTAG
AAAGCCATCAACATCTTCATCAAACAACACCAAAACAAACCCTAATAATCAAGATTCTCACTTCACCTCT
CAAAATCACTCCCTAGACTTCTTGACCCGAAATCCATCGCCCCTAACAAGCACATTATTCCCTCTAACAA
GCACAGCCTTCATGTTCGACATCGGCCCCACAACGACGGCCACTAACAACACAAGAATAGAGCACCCTAA
TTTCCATGAAAATGCAGAATTACTCAACCAAGAAGCATGGCAATTGAATCATCACCAGCAAGAAATGCTC
CAATTTACGCCGTTGATGGAGAATCTCGAGAGTATGATGCTGCCTAATATTGATGTTGGGGGAGGGCAGA
TTTCACCAGATGCTCATTGTTTGCAGCAGAGAAATGAGGTGAATGAATGGATTGAAGCACAAAATTCATG
CTCATCTACTTATTTTTTATGGGATCAAGAACAAGGAGGTGGTGGTGGGGAGGATATTATTGCACCTAAT
TATTCATCAAATATGGCGACTTTGATGTCTTCTTCTTTCCCATCATCTCTCTGA
>Sne04G035810.1 
ATGGGAGTTCCATTCGGCTATCAATCCAATTTCTGTCAAGGTTATCAACAGTATCAACAGATGCCAATTC
CATCTTCAGACTCATCAAGAAGGTCTAGCATTGATGGTGGAGGCACCGACCACTCTCAAGAAACGCCTAC
TTCTGGAAGAGCATCGACATTACCACGGTTTTCTTCTCCAAAAGGTCTTGAGGCCATAAATCTCAACTTC
GATCCACAATCCGACGATGAAGAGATTAACCCAGAGTGTAAGAAAGTTGTGTACTCGGAGCAAGAATGTG
AACATCTTACAAAATGTTGGATATTTATTAGCATCGATTCGGTTGTCGGAAATGGCCAAAAGATGGAGAA
AATATGGGGGAGAATTACCAAAGCTTACAACAAGAAAAAGCCGAAGGGAACTCCAGAAAGATCAGCTTCC
TCGGTGAAAACACTTTGGTTCAAACTTGCGAGGGAAAGTAGGTTGTTTAGTTCAATTTTTCACAGGCTCG
AGCAGATGTGGCCAAGTGGTGCAAGTGAAGCTGATATCATTGAAAAGGCACAAGAGGAATACATCCAAAC
TCACGGCGGACGTGGTTTCAGACATATCGGAGTATGGCGTTTGCTGAAAGATTGTCCGAAATTCGCACAG
CAAGATCCTGAGATTCGGGCCTCAAAAAAGGGAAAGTCTTCTGCATTCGGTGCCTACACCTCCGCTTCCA
ACCCAGATGACGACGACGACGAAGACGAAACTACCCGCAGTCGTCCAATTGGAAATAAGGCGGCAAAAAG
GAAGGCCGCGAAAGGCAAAGAAAAATCAACAAGCGAAGTTAAAGGGGTAGCTGATGCGATTAATGCTAGA
GCAGCTGCAACAGTGATGATGGCGAAGGCAATGAATGCAAAACAGAAGGCAAAAGAGTATAAAACTCTAA
TGCTATACACCTCGAAGATGACGGAAACCCAACTACAACATCACCTTCGCTACTGCGCTCAAATCCAAAA
GAAGTGGGAAGCGGAAGAACATGATGACTAG
>Sne01G014090.1 
ATGGTAAAAGCAACATACGTTGACAAGAATGGAGTGAGGAAAGGTGCGTGGACTCAAGAGGAAGACGATA
GGTTGAGATGTTATGTTGAGCAGCACGGCCACTTCAACTGGCGATTGCTCCCCAAGTTTGCAGGTCTAGA
TAGATGTGGAAAGAGCTGTAGATTGCGATGGATGAACTACTTGAAACCCGGCGTCAAGCGAGGGGATTTT
AGCCAAGAAGAAAGAGATCTCATTGCAAAACTTCATCGTCAACATGGAAACAAGTGGTCGGCGATGGCAG
CAGAGTTACCTGGAAGAACAGACCACGGAATAAAGAACTACTGGCATGCACATCACAAGAGTCGGAAAAA
CACAATTAGTAGAAAATCATCATCACCCAAATTAGTTAAGGGAGTATCTGTATCAGTATCATCACCCGTC
TTCGTTCTGGAATCATCACATGATCCGCTGCTGCTTCCAATTCCAAGCTGCTCCGATGCTTCATCCACGC
CCGATTTCTCACAATCCGACACTTTTTGGACTCACCCATTCCTTGTTGACACACAATATGATGATGATCA
ACAACCCCCTTTTTCTCCCCTCTTTCATCATATTGATGATCACATATATGCATCTTTCTAG
>Sne01G015730.1 
ATGGAGGGCAAAGAAGAAGTAAAGGCAAGTCTAAAGAAAGGTTTTTGGAAACCAGAAGAGGATTTGATAC
TCAAGAATTATGTGGAGACTCACGGCGAAGGAAATTGGACCGTCGTATCCAAGAAATCAGGATTGATGAG
GGGAGCCAAAAGCTGCAGGCTGAGATGGAAGAACTACCTCAGACCTAACATCAAACGAGGCATCATGTCT
GAAGATGAGAAGGATCTTATTATTAGGCTGCATAAGCTTCTAGGAAACCGTTGGTCGTTGATTGCCGGTA
GGCTCCCTGGTCGGACCGATAACGAAGTCAAGAACTATTGGAATACCCATTTGAACAAGAGGCCCTCCCG
GGCTCAAATTCAAGAAACCCCACACCACAAGGCCACCACGACGTCAGCAGCGCCGCCGCCCGTCGCCAAA
AACGAGGGGCCAAATTTAGACACAGATTCTTGGATAGAGAAGTTGAGAAACGGTGGGATGGAGATGCATC
CGGATTTCGAGGCCTACAATTACATGCCCATTTTGGATGATTTGGTCTATTCGGGTTCCTTTGATTGTGC
TGCTGCTGCTGCTACTACTTCTAGTATTAGTATTGATGAAATAATCATGCATGATGAAACAATCTTTAAT
TTCTATAGCTTGCTTAATTAG
>Sne03G020900.1 
ATGGGAAGACAACCTTGTTGTGAAAAGGTGGGGCTTAAACGAGGTCCGTGGACCATCGAAGAAGATAATA
AACTCATGAATTTCATCCTCAACAATGGGATACAATGCTGGAGGCTCGTTCCAAAACTTGCAGGTAAAAC
AAAATTATCTAAGATATGCGGAAAGAGCTGCCGATTGAGATGGATAAACTACTTGAGACCTGATCTCAAG
AGAGGCGCGTTGACAGAAGCAGAAGAAGATATGATCATCGAGTTGCATTCTCGACTAGGAAATAGGTGGT
CAAAAATAGCGACACATTTCCCCGGAAGGACAGACAATGAGATCAAGAATTACTGGAATACGAGGATCAA
GAAGAAGATGAAGCTCAAGGGGTTGGACCCCGTCACCCACAAGCCCGCAGAAACGCAGCATCATCAAAAC
CAGGAAACTCTTATCCCAACTCTCAAAGATTATCATCAACCTTCAACATTTGGTGAAGGCCGAGATCGAG
ATCATTCTTGCATTACCAATTTCGACATCGGATCTTCACTTGTACTCCAAAACAGAGACAATTTTACCAT
AGATTCTTACCCCTTCGATAATCCCTTTTTCTGGGATTGTTTCAACTCTTTTGGAGACGCTACTACTACT
TTTCCATGA
>Sne01G024030.1 
ATGGCTGCCTCAACTTCGATGAAAGAGAAGCAGCGCCCGCCGGCGAAGAAGGGGCTGAACAGAGGGCCGT
GGACGGCGGAGGAGGACCGGAAAATCGCCGACGCCGTCGCCGTCCACGGCGCCAAGCAGTGGACCACCAT
TGCTGCTAGATCAGGTTTAAAGCGTTGTGCAAAGAGCTGCAGGCTGAGGTGGATGAATTATTTGAGGCCA
AACATCAAGAGAGGCAACATGTCTGATCAAGAAGAGGACTTGATCATTAGGCTGCATAAACTCCTCGGAA
ACAGGTGGTCGTTGATAGCGGCTAGGTTACCGGGTCGAACAGACAATGAGATCAAGAACTACTGGAACCA
TCACCTGAGCAAGAAGAGATTTGAAAAAAGGGTGTTGGTTGCAGGGTTTTCGAGTGAAGAAATGGGATCC
ACCTCCAAGAGTGATCAACAAACTACAGAAGAGAAGGAAACATGTGTTAGTAGCAAATCTATGGAGAATT
CAGAGGCCAAGTTTGCTGATTTGGATGATTTCTTTGATTTCTCTAATGAGAATCCTTCCACTTTGGAATG
GGTCACCAAATTTCTTGAGTTTGGTAATTGTTCAAGTTAA
>Sne05G015950.1 
ATGGGGCGACAACCTTGCTGTGACAAAGTGGGATTGAAGAAAGGGCCATGGACTGCTGATGAAGATAAGA
AACTCATCAATTTCATCCTCACTAATGGCCAATGCTGCTGGAGAGCTGTACCTAAACTCGCAGGGCTGCT
GAGGTGTGGGAAGAGCTGCAGATTGAGATGGACTAACTATTTGAGGCCGGATTTGAAGAGAGGGCTTCTC
TCTGAATATGAAGAGAAATTGGTGATTGATCTTCATGCCCAGCTAGGAAACAGATGGTCCAAGATTGCCT
CTCATCTCCCTGGCAGAACAGACAACGAAATCAAGAATCATTGGAACACACACATTAAGAAAAAGTTGAA
GAAAATGGGAATCGACCCCGTCACCCACCAGCCTCTTCCGCCGGCCGAGTCAACGACTTCAAACAATGAT
GAGAAAATAATAACGAGCCCATGTGAGTCAAACAATATGCAGCAATTAGTCAACAGCTCGGATTTCTGCA
TTGACGAGATTCCGGTGATTGGGCCCCACGAGATCCTGCTCCCGCCGTCGGATCAGAGCTCGCCTTCGTC
GTCGTGCTCGTCGTCTTCGACTTCGTCCATGGCGCTCAGCTTTGAGGATTACTGCACCGAGATAGTCAAT
ACCAATATCTGGGATCATGATTTCGGAGACGTCTTTGATTTCTTGGCTGATTACGAGACTGATTTCAAAG
GAGATAATAATAATAATAATAATGTGCTTGATTTCGGATCCATCATTGGAGATGATCACTCTTGGAATTT
GGAAATTTAA
>Sne03G027360.1 
ATGGTGAAGGCCGCTTATGTCGATAAAGATGGCTTGAAGAAGGGCGCTTGGAGCGAAGAAGAAGACTCCA
AGTTGAGATCTTATATTGTCAGATACGGCCATTGGAACTGGCGATTGCTCCCCAAATTTGCTGGACTGCA
AAGATGCGGGAAAAGTTGCAGATTGCGATGGATGAATTACCTAAAACCCGGTGTCAAAAGAGGGGAATTC
AACCAAGAAGAAAGAGATCTCATCGCCAAACTCCATCAAGAGCTCGGAAACAAGTGGTCTGGGATTGCAG
CGAAATTGCCTGGAAGAACAGACAACGATATAAAAAATTATTGGATGACGCATCTCCAGAAACGAGAAAA
ATCTAATAAATCAGCTGAGATTTCCGAGGAAGAGAAATCAAGCAATAATCGGAAAAAAATCGAAAGATCA
TCGGCGAGAAGTGATGTGACGTCGGTAGATCCGAAATCGAGTAGCAGAAAATCAGAAAAGTCAAAGGTAT
CTTCCGAAATGTTCATTCTAGAATCATCGAACTCGAATTCTTCAGTAGTTTTGAATGCTTTCAAATGGGA
TTTGAATTTATCTGTGGAGCAAAATGGCCTCGAAACATTATAA
>Sne06G033820.1 
ATGGATGCCATCAATTTGGAAGCCACAAATGGCATCTTAGTTGAGAGTAATATTATTAACAGAGAAGAGA
TTTTGAGTGTGAAAAAGGGTGCATGGTCTTCTCATGAAGATTCTTTGCTCGTCAACTACATCTCCATTCA
TGGCGAAGGTCGTTGGAACTTTGTTGCTCGAGGCTCGGGGTTGAGGCGAACGGGGAAGAGTTGCAGATTG
AGATGGAAAAACTACTTGCAACCAAATGTTCGACGAGGGAATTTCACACTTGACGAGCAGCTTCGCATTG
TGGAGCTCCAAAGCCTCTATGGAAATCGATGGTCGAAGATAGCCAAATTTTTGCCTGGTCGAACCGACAA
CGAGATCAAGAATTATTGGAGAAGCCGAATTGTAAAGGGTGCTCAGAAGCAGCTAAAATACGATACAGAT
AGCGTGGAGATAAGGGAGTTCGCTCGTGACATTTGGTTTCCAAGATTAATGTTTGAAAAAATTCATGCTT
CAAATAATAATAATTATTATTACTATAGTAATAATAATAATAATATTAATTATAATATTGGAAATGGGGT
GGTGATGAATTACGATTTCGAAAACAAGGGGGCTGCTGAAAATATTGGGCCTGAAGCTTATTGGGCCAAT
CTATCTGAGGCCCATCAAGATGCTACACTCACCCAGAATTCATCTATGAATAATATTGATGCGACGTCGT
TTCAGCTCGATCTAGAACAAAACAAACATGGCCTTGATATTTTTTGTGGAAATGATATTCTCAATTATGA
GGAATTATCAAATGTACTCGTTGATGATTACTTGCTTTAA
>Sne01G037860.1 
ATGAATTGTGTGAATTGCGACACTGAAACGTGTGAGAAAGGATGCAGTGAAATTAAGCTTTTTGGCGTGC
AAATCAGTATGAGAAAGTGCAAGAGTATGGATAACTTAGAGGCTGCCGCCGCCGCTGCCGCCGCCGCCGA
TGAACCCTCCGGTTATCTCTCCGACGGCTTTCTTCATCAATCTTCCAAATCTCTCCATAGAAAGAGAGGG
AAACCGTGGACCGAAGAGGAGCATCGATCATTCTTGGAGGGTTTGGACAAACTGGGAAAGGGTGATTGGA
AAGGAATTGCAACCAAATTTGTGCCTTCAAGAAATTCTTCCCAAGTTGCTAGTCATGCTCAAAAATATTT
CAACCGATTGAATTTGGCAGCCTCTAACAAGAAACGACGTCGTACCAGCGTTTTCGACATTCCCCCAACA
CACAACAACAACAACAATGCGAATCAACCGTCGTCACAAGTTTCACAATCCAACAACATTGCTGAGGAAT
GTTTTTATAATGCTAATAGTCGACCTGCTGCTTCAAAGAGTATAGCCAAACCGAAACCACCGCCCAATAA
TGTCCCAACTACCTCTGAAAGGCCGCCTCTTTCACCCGTGCAACCATATTGGTTACCGGAGTCCCGCGGT
TTAATCTACGTGCAGCCAAGAGTTTCAGGATTTACGAAACAAGCAGTTATGCCAAGAAATTATTGGAGCC
AAGTCCAAGTCCAACCCCAAGTGGTGTATTTACCAACCCAAACTCCCAATGTTTTCCGGCAAGGATGGTT
TCAAGCAGCCTCGTTGCCTTCTGCCACCAATAATCAACAAGTCAACCTTAACATTAGGAACTTAAAACTT
TGA
>Sne05G021620.1 
ATGGGGAGAGCACCATGCTGTGAGAAGAAGGGGTTGAAAAAGGGGCCATGGACTCCTGAGGAAGACGACA
AATTGGTTGACTACATCGACAAGCATGGCCATGGCAGCTGGAGATCCCTCCCCAAGCTTGCAGGTCTTCT
CCGATGCGGGAAGAGCTGTCGGCTGCGCTGGACGAACTACCTTCGTCCAGACATAAAGCGGGGCCCGTTC
ACCCCCGACGAGGAGAAGCTCGTCATTCAGCTCCACGCCATTCTCGGCAACAGGTGGGCCGCCATCGCCT
CCCAGCTCCCGGGCAGGACAGACAACGAGATCAAGAACCTATGGAACACGCACTTGAAGAAGCGGCTGCT
GCTGATGGGCATAGACCCCCACACTCACCAGCCCACCCCGAGCCGGCCCCCCTCGGCCCCCTCCACCCGC
CACATGGCGCAATGGGAGGGGGCCAGGCTCGAGGCAGAGGCCCGTCTCTCCAGGGAGTCGCTCCTCTGCT
TCCCACCATCCGTGCCTGCCCCCGAGGGTGGGGAGGGCGGGGACCACTTCCTCCGCCTATGGAACTCCGA
GGTGGGAGAGACGTTCAGGAAGATCAAGATCAAGAACGAGCAGGACCCGAGCCCGTCCTCCTCAGCTTCC
ACCAAGTGCTGCTCCTTCTCCGGCACCACCACTGAGATCGAGCTCAAAGTGGAGGGCCCGTTGCCGGATC
CCAGCAGCAGCGGGCACGAGACGGGTTGCAAGATCAGCAAATCCTCGAGCTCGAATGAGATGGAAGATTC
TTCCGAATCAACGCTGCAGCTGCTGCTGGATTTCCCAAACAACAATGATATGAGCTTCTTGGGAAATGCT
GACTGGTATCCAGATTTTAGTAGTGATAGTTTGTTCAATTCCTCCCCTCAAGAACACGAGGATGGCTTCG
TCTAG
>Sne05G068940.1 
ATGGCTCAAGAAATGAACCTTGTTCTCTCCAGCGACGCCAAGCCCAGACTCAAATGGACTCCTCAGCTCC
ACCGCAGTTTCGCCGACGCCGTCCAACAGCTCGGAGGCGCAGAGAAAGCCACTCCAAAATCACTGATGAG
AATCATGGGCATTCAAGGACTCACTCTGTACCATCTCAAGAGCCATTTACAGAAATACAGACTGGGCAGA
AGCCAGCAATCGCAAACCCCACACGACCGACACGAAGAAGAAGAAGAAGAAGAGAGTGGAGACAATGAGA
CAAGAAGCCACTCTACTAGCAATGCGGAGGAGGAGAAGACAAATGATGTGCAGGTGGCGGAAGCTCTGAA
AATGCAGATGGAGGTGCAGAGGAAGCTGCAGCACCAGATTGAGGTGCAGAGGCATTTGCAGCTCAGAATC
GAAGCTCAAGGAAGATACCTGCAGACAGTGTTGAAGAAGGCGGAGGAGACTCTCTCTGGATACAGAGCTT
GCTCCATCGAAGTCGAGCATGCTCGAGCGCAGCTCTCGCAGCTGGCGTCAATGGTCGTCGACTCCGCCTG
CACCACCTCGTCCTTATCCGTCATGACTGAGAGCGACGGCTCCATGCTCGTAAGAGACGCTGCCACGGAG
GAGAAGGTGCTGGGCGGCTGCTCCGTCGAGAGCTCCTTGACGTCGTCGGAGAGCTCTCAACATGGATACA
AGAGAGAAATGGAGATGAAGAATCCGGTTTTCGAGAATCGGAAAAGGAGCAGAGTTGGAATGGATGATAT
AGATTTGAATCGCGATTCGCTCAATGAGTTCGACTCGGGGCCCAGAGGGATTGACTTGAACTCTGATGGC
TTTGCTTGCACTTTTTAG
>Sne05G062180.1 
ATGGGAAGACAACCTTGCTGTGACAAAGTTGGTCTGAAGAAAGGGCCATGGACTGCTGAAGAAGACAGGA
AACTCATCAACTTTATTATTACTAATGGCCAATGTTGCTGGAGAGCTGTCCCTAAACTTGCAGGGCTGCT
GAGATGTGGGAAGAGTTGCAGATTAAGATGGACAAATTATCTGAGGCCAGATGTGAAGAGAGGGCTACTC
TCCGAATATGAAGAGAAGATGGTCATTGATCTTCATGCCCAGCTTGGAAACAGATGGTCCAAGATTGCTT
CTCATCTCCCAGGGAGAACAGACAACGAGATCAAGAATCACTGGAACACTCACATAAAAAAGAAGTTGAA
GAAAATGGGAATCGACCCTCTCACCCACAAGCCTCTGCCACCTCCCGCCGTCGAACAGCCGGCGGCGGCG
GAGGAGGAGGAGGAAGCAAACAAAGTGACAGATAATCCGCCCACCTCGTTATTGGAGTCAGCAGAAGGTT
TCAAATTTGACCCCATAGAAATAGTCAACAACGATTTCTGCATAGATGAAATTCCTGTGATTGAGCCCCA
TGAAATCCTTCTCCAAGAACCGTCGTCGTCGTCGTCGTCCTCGTCTTCTTCCTCTTCCTCGTCGTACTCG
CCGGAAAACGTGCTCCAAGAGCCGCCGAGTTTCGAGGATTATTACAGTGAGATCATGATGAATAGCATCT
GGTCGGATGATTTCAATGATCTTGATTTGCTGATAAATGGTAATGAGAGTGAAGGGAAGACAGATTACTC
AACCAGTGTTGAACCTTCTTTGCTACAATACCCAATCATGGTGATGGATGAAGACTACTCATGGAATTTT
TGA
>Sne05G046630.1 
ATGGACAGCGACGACGATTATCAGTCGTTGTCACCACCAAAGGAGCTCTCGCCGCAACTTCAATTTCGGC
GGCTGAAGCGCTTGAAGAAATCCGATTCTAAACCCCTAAAGGAGCCGTCGTTCGACTCGACCGATGATCC
TATTTTGTTCTCCCGCGTCGATTTCTCCAAGTTGGAGGTGCTGGAGAATGATTCGGAGCCACAATTTGTC
GAAGCAGTTTCGACTGGAGATGCAGATGCAGATTTGTCCCAGAAGTCACAGTCTCAAGGCGTTGGAAATG
AAGACGAGAATCGAAACAAAATCAATGAATCGGCCTCAACTGAAGAGGCGAATTTATCTAAGGAGTCACC
ATCTCAAGGCGTTGGAAATGGAGTCGAGAAGGGCGACAAAGTGGAGTTAGGGATTGATGTTAAGGTGAAG
AGAACTAAGAGAGTTTTGGAGTTTGATGATGATGTGATTGGTGGAAGTGCGACAAGGGAAGGGAGTGAGA
ATCTTGATCTGGAAAAGAAGAAGGAAATAATTGGAGAAGAGGATCTGTTAGAGGAGAAAGAAGGGAAAAA
GAAAAATAAGAAGAAGAGGAGAGAGACGAGTGGTGATGAGTTAAAGACCAAATCGCAGGGTTCTAACAAA
AGGAGAGAGGAGAAGGAAAGGAAAGAGTATTTGAAGGAACTTCATGCCGAATCTCAGAGATTGTTACGAG
AAACGAGAGAAGCGTCGTTTAAACCTTTACCAGTTGTGCAGAAGCCTATATCATCAGTTCTGGAAAAAAT
TCGGAAAAGAAAGCTTGAAATTTCAAAAAAATCTATGATTTCAAATGGCAACAATAACATTGTCGAGCGA
AACATCAGGCCGAGAGCCAGACCAATGGATCTTGATATGCCTAATAAAGACAGATCAGAAGAAACTGCAA
CCATAACAACAGAGAAGGAGGTGATTGCTCCACTTGAAGAACAGAGCAGTTTGGATGCTTCCAATGTGGA
TGAACATGATGCTAAACTGACAATCCATGAAAATGCTCAGAACCAAGTGCAGCCTGTAAACGAAGAGCCT
ACTCCTGCACCCCGAGCACCAGTGGATGATACTCAGGATCTTTTTGATGATTCAGAACCAATTGGTACTA
GAACTGTAGAGAATGATGAGAAGCCAAGTAGTCCTGTGGATGAAGATTTTTCTCCATCTTTACATGCTAT
GAACTTGAAGTTGGATTCTGTACCTGTCGATTATAGTTCTTCAGAAGAGGATGACTACGACAAAGAAAAT
TTCGACCCTCATCCTCGTGGAGTTGCTGGCAACTCTTCACCAAATGGTGATGCTGCAAAAATTTTCATTG
ATGAGGAAGCTGAGGAAGAAGATGATAGTGACAATGATCTTAATCGCTTCCAAGAAAATGAAGATGCGGA
TATTGACGATTTGGAGGAACTTAATGATATGATAGCGACTGAGTATGAAGAAAGACTCACAGATAAAGAA
GCACGCAATGAGCTCCATCAGAAGTGGCTTGAGCAACAAGATGCAGCAGGAACTGGTAATCTTGTGCAGA
GATTGAAATGTGGGTCAGTAGTAAGAGATGCCTTGTTGTCATACAATGAGCTTGAAACTGATGATGAGGA
TGATAGGAATGATGATGAAATTGATGATGAAGCTCAAGAAGACTCTCTTCCACAGGAATCTGGCAGAATT
AATATTAAAAAGGCCAAGCAGATAATCCTAAAGTTGTATCCTGATAAACAAGATGCTTATTCATCTGATG
ATGACAATGATGATGATGATGACATGCAGAGGAGGCGTGCACAATGCCTCATCAGGAAGGAAGAGAGAGC
TACAATAGCATCACCAGCTGCTGATGCAAGTTCCAGGGAAGTATTTGGTCTTATCAAGAAACTGAATATT
TCCTCTGACAACCTAAAGAGGAAACCAAAAGCATTGTCAACTTTTGACTCCATCCTTAAAGGGGGAAGTA
GTGGTCGGTCTGCTAAGTCATCCTTTGTCGGGCGAGTATCAAACCATCACATTCCATCATCTCATAAGCA
AGGGTCAGCAACAGTTCGACCTTTCATTTTTGGAAGGGAGGATAGCAATAGCCGGAGTTCCTTATCAATA
TCAGAGAACTCCTCGAATTCAGTCGTTGAAGAAATTCGCCCAACCAGGAACCTAACTGCCAAATATAGCA
ATTCACAGACCAAAGTTAGGACTCAAACCACAGATGGTGCTGTAGAAGCGATGTCGAGTACTTCGCTGCT
CGAGATTTTGAAGAGATCTTCGTTAAAGTCGAAAGTCTGTAATGAAGAGACTGCAGTCGACCTAACAAAG
AGTATCTTTGCATTTAGGGCTCCTAAAAAACCAAGAAAGATTGAAGGAAGAGGCTAA
>Sne04G020830.1 
ATGGGGCACCATTCTTGCTGCAACCAGCAGAAGGTGAAGAGAGGGCTCTGGTCGCCTGAGGAAGATGAGA
AGCTCATCAGATACATCACAACTCATGGCTATGGCTGCTGGAGTGAAGTGCCACAAAAAGCAGGACTTCA
AAGATGTGGGAAGAGCTGCCGGTTGAGATGGATAAATTATTTAAGGCCTGATATTCGAAGGGGGAGGTTT
ACACCGGAAGAGGAGAAGCTAATTATCAATCTTCATGGGGCAGTAGGAAATAGATGGGCTCACATAGCCA
GCCATTTACCAGGGAGAACAGATAACGAGATAAAAAACTACTGGAACTCATGGATCAAGAAGAAGATTAG
AAAGCCATCAACATCTTCATCAAACAACACCAAAACAAACCCTAATAATCAAGATTCTCACTTCACCTCT
CAAACTCACTCCCTAGACTTCTTGACCCGAAATCCATCGCCCCTAACAAGCACATTATTCCCTTTAACAA
GCACAGCCTTCATGTTCGACATCGGCCCCACAACGACGGCCACTAACAACACAAGAATAGAGCACCCTAA
TTTCCATGAAAATGCAGAATTACTCAACCAAGAAGCATGGCAATTGAATCATCACCAGCAAGAAATGCTC
CAATTTACGCCGTTGATGGAGAATCTCGAGAGTATGATGCTGCCTAATATTGATGTTGGGGGAGGGCAGA
TCTCACCAGATGCTCATTGTTTGCAGCAGAGAAATGAGGTGAATGAATGGATTGAAGCACAAAATTCATG
CTCATCTACTTATTTTTTATGGGATCAAGCACAAGGAGGTGGTGGTGGGGAGGATATTATTGCACCTAAT
TATTCATCAAATATGGCGACTTTGATGTCTTCTTCTTTCCCATCATCTCTCTGA
>Sne05G010480.1 
ATGGCGAGCTGGGGAGTTGCAGAGCAGGGGTGGAGGAAAGGGCCTTGGACCCCCGAAGAAGATAAGCTTC
TTGTTGAGTATGTGAGCAGTTATGGTGAGGGAAGATGGAGCTGTGTCTCCAAGTGTGCAGGTTTGAATAG
GAGTGGGAAGAGCTGCAGGCTAAGATGGGTGAATTATTTGAGGCCTGGCCTTAAAAAGGGCCATATTACA
CCACAGGAGGAAGGGATTATCATTGAACTCCATGCCCTTTGGGGAAACAAATGGTCCACTATAGCGAGAT
ATTTGCCGGGGAGGACAGACAACGAGATAAAGAACTACTGGAGAACGCATTTCAAGAAGAGGAAGTCATC
ATCATCGACAACAATATCATCCCGGGGCGAAGAGAAGAGGAAGATCCAATGCCAAAAACAAGAAGAAGAA
GAAGAAGAAGAAGAAGGCAGAATTGATCATAAAACTAGTGATAGTGGTGAAGCTTCCCGCGATCAAGAAG
CGAAAGAGGCGGCCTCGGAGTGTAGGAACAGGGATCTGCTAATGTCGACTCATCAAGATTGTAATAGTAG
CACGTGGAGCTGGTATGATTTTGAGAACTGCTTGAATATTGGTGGTGGATTATGGGACATGGATGATCAG
AATGGATGCAGTAGAATGGCCATTCACAATCAAGCTAATGTTTCTGGTTATTCACGGGGCGGCGGCGGTG
GTACTGGTGGTGGAGGAGGAGGTGATCAGGCCATGAATTATATGAGTAGTGGAGGTGGAGGATATATATT
TTGA
>Sne01G048940.1 
ATGGACTATACAAATATGCAGGAAGTTGAGATGCGTAAAGGGCCGTGGCTCGAGGAAGAAGATGATCAGC
TCGCTGCTGCTGTAGCTGTTTTGGGTGATAAAAGATGGGATGCATTGGCCAAAGCATCAGGGCTGAGAAG
GAGTGGGAAGAGTTGCCGGCTGCGATGGATGAACTATCTCCGCCCCAATCTGAAGCACGGCAACATCTCC
GCGGAGGAAGAGCGCATCATCATCGAACTTCATCAGAAATGGGGAAACAGATGGTCGAAGATCGCCAGGA
GATTGCCGGGAAGAACTGATAACGAGATCAAAAACTACTGGAGGAGTTACTCCAAGAAGAAAGCTTCGGT
CGTGGAGAAAGAATGCAGCAGCAACAACTGGTTGGGATCAGAATGTGCGATCACAAATTCTATGAAGAAC
GAGATATATAGTGATGCAATGGGGTCACCTTATGAGGCCAGATTGACTGAGTGGATCACAAACTGGCCAA
CTCATGACTACAACCACTATAGTCCAGAATGGATCTCCGGTGACTCGAGCAATAGCATGTGGGATATTTC
TCTCTGGGATGGAGAATGA
>Sne01G039770.1 
ATGGAAGGAGAGATGATTGACGCGACGGAGCGTGTTGAGGCTGCGGAGGACGGCGCAATGGAGGTGGACG
TCGGAGCAGGTGAGGCGGAGAATGGCGGCGGAGTCGGGATGAAGGTCCGGGGGCCGTGGTCGGCGGCGGA
GGACGCGGTTTTGACGGAGCTAGTGAACAAGTTCGGTCCGAGGAATTGGAGCATGATCGCCGCTGGAATT
CCGGGGAGGTCTGGGAAGTCGTGCCGCCTCCGCTGGTGTAATCAGCTCAACCCCTACCTCAAGCGAAAGC
CGTTTACCGATGAAGAAGATCGTACAATTCTAGAAGCACATAAAGTACATGGAAATAAATGGGCATCAAT
TGCGAAACTTCTTCCTGGGAGAACAGACAATGCTATCAAAAACCACTGGAATTCTACTTTAAGGCGTATG
CATTTGAAATCAAAACCAGATTCTAGCCAGAATTGCACTATGGAATTTATGAGGGGATCATCTGAACCAA
CTTCTTCAGGTCCAGCTCTCAGTCTCACCTTATTCAATCCCTCAGAAGAAATGAACATATGGTCGACGGA
AAATCAACTAAAGCAATCAGAAGACGAAGCTGAGATCACTACAAACTGTTCTCTCAAACAACCACTACCA
TTTTTATCTAGTGGAGCCACTAAGTCATTGAGATGCTCAGAAACAGTGGAGTCAAAAGTGATGGACAATG
AACTTAAACAGTTTAAAGATGTAGCCCGAGCTACCACAAGCTCTTGTGTTAGACATAATACATCCATTAC
CGAAGCAATTTCTCACTCTGCTGAAGGGAACTGTCTAAAGGGCTCTCATCCTGTTCAAAAAGTTGGGGCA
TTCACTGTCTGCAATTCTTCTAGTCGCAAATCTACATTCTCAAGGACAGTCCCAGTGCAGGGGTCACTGC
TTCAAGTCCACCAACCAGAACACGGAATATTGAAGTTTCTTGATGGCAAGTTTGACGAACCTTTGATTCC
ACTACGATGTGGGCATGGCTGCTGTGAAGCATCTTCAAGTGAGCATTCATCTCACAACTCATTGCTGGGG
CCAGAATTCATGGATTATGAAGAATCTTACAATGTCTCAAGTCCTAACTTGACTACACTTGCTACTGATT
TGTCCAGCATTGCCTCGATCAGAAGAGGTCTTGAGAATGCTGGAGAGGTACGTCCTCTTGCCAACGACCA
AATAGTAAATTTTGGAACCTCTCTCTGTGCGTGA
>Sne05G015190.1 
ATGGGAAGGTCTCCGTGCTGCGACGAGAGTGGTCTGAAAAAGGGGCCATGGACTCCCGAAGAAGACGACA
AACTGATCAACTACATCCAAAAACACGGGCACGGTCTCAACAGATGCGGCAAGAGCTGCAGACTGCGTTG
GACTAACTACCTCCGCCCCGATATCAAGAGAGGCAAATTCTCCCAAGAAGAGGAGCAAACCATCCTCAAT
CTCCACGCCATTCTAGGAAACAAGTGGTCTGCTATTGCGACGCACCTCCCTGGTAGGACAGACAACGAGA
TCAAGAACTTCTGGAACACTCATCTGAAGAAGAAGTTGATTCAAATGGGGTTCGACCCGATGACCCACCG
GCCCCGCACGGACATATTCTCGAGCTTGCCGCACCTGATCGCCCTGGCCAACCTCAAGGAGATCATCGAA
AACCCATCGTGGGAGGAGCAGGCCATGCGCATCCAAAACGAGATGGCCCGCCTCAACAACTACTTGACCT
ACATTCTCCAGCCGGAGATATCCCTTCCCACCTCCATCACGCCGCCGCCGCCGCCCCAGCAGCCCTTCGC
TCATATGCCGGATTTGATGGCGCCGGACGGCTCGTGGATGGCGCCGGTCACTGAGACTTCGATCACCAAC
ACCGCGGATGCGTGCAGCACGTCCAGCTACGGAGGCGCGCAAATGTGGTCCGACCTGCTCGATGATCCCT
TCTTCGCCTAG
>Sne05G065800.1 
ATGGGTAGTGATGGTGATGCAGCATCCCTCAACAAAGGTGCGTGGAGCACCGATGAAGACACCACTCTCG
CCCAATACGTCGCCCTACACGGCCCCAAGAGGTGGAAAACCGTCGCCATCAAATCAGGGCTTAAGAGGTG
TGGTAAGAGCTGCAGGTTGAGATGGCTCAACTATCTTAGACCTGATATCAAAAGAGGCAACTTTTCTGAT
GCTGAAGAAGATTTGATTCTTAGGTTACATAGGCTCCTAGGAAATAGGTGGTCGTTGATCGCAAAGAGAA
TACCCGGACGAACTGATAACGAGATAAAGAACTACTGGAACGCTCATTTGAGGAAGAAAGCAAAGCTAAT
GGAGAAGTTACCTGCAATTTCGATGGCAGCAATGAAGCAAAACATTTGGAATGAGCAGGCTTGTAGTGGA
GCAAAGGTTCAAGAAACTGAAGAAATTGGAGGCGGCGACGACGACAATGATGGTTTAAGCTGCGAGGGAG
AAGAAGATGATGAATCAATGGATGTCTCAGCCTCTAGATTAGATTGGGTTAAAACTTTCCTTGAACTCGA
GGAAGATTTATAA
>Sne05G067030.1 
ATGGGGCGGCAACCATGCTGTGACAAGCTAGGGGTGAAGAAGGGGCCATGGACGGCTGAGGAAGACAAGA
AGCTGATCAATTTCATCCTCACCAACGGCCAATGCTGCTGGCGGGCAGTCCCCAAATTGGCCGGCCTCCG
ACGCTGCGGGAAGAGCTGCCGCCTCCGTTGGACCAACTACCTCCGCCCCGACTTGAAACGGGGCCTCCTC
AACGAGGCCGAGGAGCAGTTGGTCATTGACCTCCATGCACGCCTAGGTAACAGGTGGTCCAAAATTGCGG
CAAGACTGCCAGGAAGGACAGACAACGAGATCAAGAACCACTGGAACACTCACATTAAAAAGAAGCTTTT
AAAAATGGGAATCGATCCGGTCACGCACGAGCCCCTCAACAAGGAGAAAAACGACCAAGAAAACTCCCAA
CCGGAGGAGATTAAGCAACACCCGCCACCTCAGCCGGCGGTGGCAGCGGCCGACGAGACCTCGGGCTCCC
CGGCCGACCAAAACAGCTCCTCCTCCGACGAGTCGTCGCACGTGCGAGAGTTGTACGAGAACGACCCCTT
GATAAGCTGCCTATTCACGGACGATCCGCCACAAATCGACTTCCCGTGGGAGTTTCCCACGACGGAGGAG
GCCTTCTCCGCCTCGTCGTGGGACCGGAGCTGCCAGTGGCTGCTCGACTGCCAGGACTTCGGGGTCCACG
ATTTCGGGTTCGAGTGCTTCGACGACGTTGGAGTCGTGGGAAATAGTTTGGAGTTGGATCGGATCGAAGA
GGGGAAAAATTAA
>Sne03G031190.1 
ATGGGAAGAACACCTTGCTGTGATCACAAAAATGGGCTCAAAAAAGGCCCATGGACTCCTGAAGAAGATG
CCAAACTCAGCCAATATATTCATGCCCACGGCACCGGAAATTGGAGAAATCTTCCCAAAAATGCTGGCCT
TCAAAGATGTGGCAAGAGCTGTCGCCTTCGATGGACTAACTATTTGAGGCCGGATATCAAAAGGGGAAGA
TTTTCATTCGAGGAAGAAGAAACCATCATCCAACTCCATAGTGTTCTTGGCAACAAATGGTCGGCCATCG
CGGCACGTCTGCCTGGGAGAACAGACAACGAGATCAAAAACTACTGGAACACCCACATCCGCAAGCGCCT
CCTCAAGATGGGGATCGACCCGGTGACCCACGCCCCTCGCCTCGACTTCCTCGACGTGTCGTCGCTCCTC
GCCTCGCCGCAGCTCAACAACCTCCTCCGCCTCCAAACGCTGCTCAACCCGGAGGCGCTGCGCCTCGCCA
TGAGCCTACTTTCCGGCGGCGGCGGCGGCGGCTTGAATTCGCAGCAGCTGCAAAATCAGGTGCAGGCGGG
CCCACCTATGCAATTACCTAATCACTTTGAAAACATTATCCACCAACAAATCCCACCAAACACCTTCAAC
AATTTGATGCCTTCAACTACTGCCACGTGTCATCAAGAGCAACCTAGTTTTGGCTACCATGTTTCGGAGC
AAACGACGTCGGATTTCTCTGAAAATTCGAGCTTTCAAACGATTAACACCAACAGCAACAGCAGCAGCAG
CAGCGATAACAACAGCAACAGCCAGAATTTGTGCTTTGATTCAGTGATTTCGAGAGAAGAAGAAGAAGAG
AGAGAGAGTTTCTGCAACGATCTGTTGAAGTTTGAGATTACGGAGAGCTGGGATTTGGATGATTTCTTGA
ATATTTGA
>Sne05G081950.1 
ATGGGAAGAGCTCCATGCTGTGACAAAGCCAACGTGAAGAAGGGGCCTTGGTCGCCAGAGGAAGACGCGA
AGCTCAAAGCCTACATCGAGAAATATGGCACCGGTGGAAACTGGATCGCTCTTCCACAAAAAATTGGGCT
GAAAAGATGTGGTAAAAGCTGCCGATTGAGATGGCTGAATTACTTGAGGCCTAACATCAAGCATGGTGGA
TTCACTGAGGAAGAAGACAACATCATCTGCAGCCTCTACATCAGTATCGGAAGCAGATGGTCTATAATTG
CTGCTCAGCTGCCCGGAAGAACAGACAACGACATCAAGAACTACTGGAACACGAGGCTGAAGAAGAAACT
GCTGGGGAGGCGCAAGCAGTCGAACTCGAGCCGACTGAGAATCCCAGGGCAGGAATCAACAGATACAAAT
GAAGAAGGCAGCTTGCAGAATCTGAGCAGTTCTGCCATGGAAAGGCTTCAGCTTCACATGCAACTTCAAA
ACCCTTTCTCCTTTTACAACAATCCCACCCTCTGGCCTAAGCTAAACCCTCTTCAGCAGAAGATGATCCA
AACCCTCCAATCCGATCAAAATCAAAATGCCCTAATCGCCTCCCAACCTGCTCCTCCTCCTCCTCCTGCT
GCTGCTGCTGCCGATCATAATTATAGCCCTTTGAAAGGCGACTTCTCGTCCTCGGAGAGCTCGTTTGCGT
GCAATCTCGTTGAATCGGAGCAAAATGGGGGAATTGAGATGAATAATTCAGGGTTTACTCATGCCGAGCT
GGACGATCTGCTCAACGACGGATCGTCGAGTTTTGTTGCGGAGGAGATGGATGCGTCGAAGGGGAATCAA
GCGTGGTGGCCTAATGAGTTCGACAATTCGACGTTGTTCAGCTCGTGGGGTTCCACGAGCTTGGTCCATG
ATCAATCAGCTGGGAATTTTCAAGATTATGTGATAGGCTACAATATGCAATAG
>Sne06G027900.1 
ATGTGTGTAACAAGTGAAACCGATGAAATAACGATGTCTGACAATGGCATAGACTCACCAGCTGCGGACG
ATGCTAGCAGTGTAGGATCTGTTGGAGGAAATGGTCGACTGAAGAAGGGTCCTTGGACTTCTGCAGAAGA
TGCAATTTTGGTCGAGTATGTTACTGAACACGGTGAGGGTAACTGGAATGCAGTTCAGAAACACACAGGG
CTTTCCCGCTGTGGGAAAAGTTGTCGTCTGAGATGGGCAAACCACCTCCGACCAGATTTAAAGAAAGGTG
CATTTACTCAGGAGGAAGAGCATCTCATCATTGAACTACACGCCAAGATGGGGAATAAATGGGCTCGAAT
GGCTGCTGAGTTGCCCGGCCGTACAGATAATGAGATAAAAAATTACTGGAACACAAGAATTAAGAGACGG
CAACGTGCTGGCTTACCTATATATCCACCAGAAATATGTTCGCAAGTTCTAGACGAGAACCAACAGAAAG
ATCACATGAGTAGTTTCTCTTCTGGGAATGCACACTGTCGGGACGTCATGACAGCTAACGACTTTGAGAT
TCCACCTGTCCAGTTCAAAGCCCTGGAATTGAATCAGCACGTATATCCCCCTGCATTTCTTGATATTCCC
GGTGGAGGCTTTCTAAATGTTCCTGCAAGTGGCTTGCTGGTACACGGTCTCTCTTCTTACTCGGACAAGC
CTTTGTTCTCGACAATGCATCCGCCCAAGCGCCTTCGTGGATCAGAATCTATATTCCATGGTTCAAGTCA
ATATCAAGGTGGTGGTTATGTGCAGAATGCTCCACAATTCATATATTCTTACCCATATGATCACAATATA
AGTCCTAATCAGCCGCCGTCTTCAAGTGTACTTTCTGGCAGCCATGCCGTATTTAATGGCAACCCTTCTT
CTTCGGAGCCCACTTGGGCGATGAAGCAGGAGCTCCCTTCACTCCAAACAAAAGCCGATAATTGGGGCTC
ACCGTCCTCCCCTCTGCCTTCCCTCGAGTCCGCTGACACTCTGACCCACACCCCTCCAACAGAACAGAAT
CTCTCATGCCGACTCTCATCCCCAAACAGTGGCCTGCTGGATGCAGTCTTGCACGAATCACAAACTATGA
AAATTCCAAGAAACAGCTCTGATATGGTTGCCAATTTAATGGATGCTTCGTCTCAACTCATGCACGAGAT
GGGGTGGGAGCCATACACGGAATCAACCTCACCTTTAGGTCATTCTTCTTCATCAATGTTCAGTGAGAAT
TCGACTAGTGAACCTGAACCAATAACAGGGTTTAGAGTTAAAGAAGAGGCAACTATCTGGGATCCAACAC
AATATGACAAGGGTGAGACTAGAGATCAGATGTTCAGCAGGCCGGATGTGTTACTTGCCTCGGATTGTTT
TGGTCGCATGAAAAACCATAGCAACAACAGTTCCATGCTTAAAGAGAAGTTAATGATTTGA
>Sne05G053870.1 
ATGGAAAAGAAAGAATTAGGAGTGAGGAAAGGTGCATGGACTAAAGAGGAAGATATTCTTCTCACTAAAT
GCATCCAACAATTTGGAGAAGGAAGGTGGCATCTTGTCCCTCCAAGAGCTGGGTTGAATAGGTGCAGAAA
GAGTTGCAGAATGAGATGGTTGAACTATCTCAAGCCCAATATTAAAAGAGGCAACTTTGAAGAAGATGAG
GTGGATCTCCTTAAAAGGATGCATAAATTGTTGGGAAATAGGTGGTCATTGATTGCTGGGAGACTTCCCG
GTAGAACTGCGAACGACGTCAAGAACTTCTGGAACTCCCACATTTGCAAGAAATCGACATCTAAGATGGC
GATAGAAGCTTCTAGAAACGTCGTGATCAAACCCCGGCCTCGGAATTTGTCCATGTCTAGATCAGCAGCC
ACAACAAATGATGATGGAAATATGAACAACAATACTGATATAGCATCTTCATCATCATCATCTCAATTGA
TGGTGGGAGAAGAAAAAGATGAAAGCAATATTGATGAGTGGTGGAGAAAATGCCTTCAAATGAGTGAAAA
TGGTGAAATTGAAGATGAAATGCTAACCATATCTTCTCCAGCTGAGGATGATTTCATCCATGACTTATTT
GGAGATCTTGCTGTTGGGTTAGACATTTGA
>Sne04G031160.1 
ATGGGACGACCACCTTGTTGTGACAAAATTGGTGTGAAAAAAGGGCCATGGACTCCTGAAGAAGATATCA
TCCTTGTTTCTTACATTCAAGAACATGGTCCTGGTAACTGGAGAGCTGTTCCTTCTAACACAGGTTTGCT
TAGATGCAGCAAGAGCTGCCGCCTCCGGTGGACTAACTATCTCCGGCCGGGAATTAAACGCGGCAATTTC
AACGAGCATGAAGAGAAAATGATCATCCACCTCCAAGCCCTTCTCGGCAACCGATGGGCTGCGATAGCAT
CGTACCTACCGCAGAGAACCGACAACGACATCAAGAACTACTGGAACACACATCTGAGAAAGAAGTTGGG
GAAGATTGAAGGGCACGAGAATATCGAAAATGCAGATTCGGAATCGGTTTCCAAGGGTAAGTGGGAGAGG
AGGCTCCAAACAGATATCCACATGGCCAAACAGGCCCTATGCGAGGCCCTCTCTCTCGACAAATCCCCGC
CGCCACCTCCGCCGCCTTCTACCTACGCTTCCAGCGCCGATAACATCGCTCGATTGCTCCAAAACTGGAT
CAAGAAGCCTGCGAGTGACGTCACCTCTTCCGAGAGCCATTCCAGCCCCAGCGAGGGGGCCGTCAGCACC
ACCACCTTCGCTGAGGATCGACACCCTAAGGCTGAGAATCTCAAGCCTCATTGCGTGGAGACGCAAATGC
CCTTCGGCTTGCTCGAGAATTGGCTCTTTGACGACGCCGCCGCCCAGGGGCAAGATGGGGATTTCATCCA
GATGGCCTTGGGGGAAACTGCTCATTTGTTCTGA
>Sne03G027380.1 
ATGGTGAGGGCTGCCTACGTTGACAAAAACGGAGTGAAGAAAGGCGCGTGGAGTCACGAAGAAGACGAAA
AGCTGAGAGATTACATTGTTAGATACGGCCATTGGAATTGGCGATTGCTGCCAAAATTTGCTGGTCTTGA
GAGATGTGGAAAAAGCTGTAGATTGCGATGGATGAACCACCTCAAACCCGGAGTCAGGCGAGGGAACTAT
ACCAAAGAAGAGAGAGATCTTATCTACAGACTTCATCGTCAACTAGGAAACAAATGGTCTGCAATTGCGG
AAAAATTTCCCGGAAGATCTGATAACGATATCAAGAACTACTGGAACACTCACCACCGGAAAAGCAACAC
AAGTCGTAAAGTGCCACAACGTGCTGAGTCGACCCAACAATCTTTACAAGTTGTTGATTGCAAGAATATT
TTTGAAGGTTCATTTGCAGACAGTGTGGATCCAAAAAAATTTAGGCGAAAAATCGGAAAGGCGAAGGTAT
ATTCTGATATATTCATTTTGGAATCCTCGAGCTCCGGCTTGTCTTCATCCGAGGCTTCTTCTACCATTGA
TTCGGATTCCACTGCAGATAATTTCCATGAAACGTTGATATCTGATGATCTGTTATCTGATTTCCATGAA
AATTTCTGGACTCAACCTTTCATAGTGGATACATATTCCTATAACTGTGGCTATAGTTTTCCTCACTTCG
ATGATGATGCTAAATAA
>Sne06G026210.1 
ATGGGCCGCAGCAGTACTGCTGAGAGTGAAGATGGCGTGCTCTCTGCTGATTCACCCCTGAGTAATGATG
GCGATAATTTTGGCGGAAGTTCTAATGGGGGCGTTGTCCTGAAGAAAGGACCGTGGACATCGGCCGAAGA
TGCAATATTAGTCGAGTACGTGAAAAAGCACGGAGAAGGCAATTGGAATGCAGTTCAGAAACATACTGGG
CTTGCACGGTGTGGGAAAAGCTGCCGGTTGCGGTGGGCTAATCACTTGAGGCCAAACCTGAAAAAAGGAT
CATTCAGCTCAGAAGAAGAGCGGCTTATAATTGAACTTCATGCCAAGATGGGAAACAAATGGGCGCGAAT
GGCAGCACACCTGCCAGGGAGGACAGACAATGAGATAAAGAACTATTGGAATACTCGAATAAAAAGGCGT
CAACGTGCCGGTTTACCCCTTTATCCTGCTGATTTATGCCTACACACACTTCCGGAGAATCAACAACAAC
TTAGTTCACCCAGGATATTTGGTGGAGATAAAGCATGTCATGATATCCTGCAAAGTAATGGTTACCGGGC
ACCTGATATCGTGTTTGATAGTCTTAACATTTTAGCATACGCACCAGAAGTTCCAGGTATTCCTGGCAGT
GTGTCGCTGGGTAATGGTTTTGCTTCTCCTCATTCTTATGGTTTTGTCACTCAAACTATAGGAGTGCCTG
AACGGGCTCGAGAATCAGATGAGCCCATGTCGGATTATGGAAGTGATGGTGTTAATGAAGCACCTACATT
TAATAGGACTCGAAATGATAGTTGTGTCAACAAATCATTTAAGTCCTTTGGTCTATGTTTCCCTTATGAT
CCTGACAACCCAAAGAAACTGTTGTCTTCTGGTGTCAATCAGGACACTCGTTTCATGTCAGATGTTATTT
TCTCTGCTTCAGAGCACTTTGCAAATGCTCAGAAGTCGGAGCTCCCTTCACTCCAATATCCAGAGACTGG
TCTAGGTCTCTGGGACCCTGCACCTGAATCTTTTGATTCTTTGGTACAGTCTCCTCTATCAGGCCCACTC
CCATCACGTTGCCCTTCGCCAGGGAGCAGTGGCCTTTTAGAAGATCTAATTTATGAAGCTAAGGCTCTAG
GAAGGTCGGATAATCCGTCTTCTGCTTGGGCCACTTCATCCAACGTCAGCCATGGAGAAGTAACAGATGG
TTCTGCCTTTAGAACATGCTCCACAGAGTTCAAGGGCTATATGGATCCCAATTCTCCATCAGGTAAGTCA
ATGGGGTCCCTTTTCAACAGGTACACTCCTACCACTCGAAGCGTGTTGGAAGATGACGTGACTATGCACC
AAGTGAAATCAGAAGTGTTGGATCCAAGTTGGATCCTAGATGGTGAAAGTAAACTGGACTATTCGAGACC
GGATGCTATACTAGGATCATGCTGGGTCGAGCAGAGGGGTCCAGCTTCGATGCAAAAGGGCTCCACAGCT
GATTCTATAGCGGCTCTTCTTGGCGACACTTCTGCTTCTGCTTCAACCTGGGGCTATACTTCTTGCTCCT
GGAATAACATGCCGCCGATCTGCCAAATCTCTGACATTCCATGA
>Sne03G013390.1 
ATGTTTCCCAGGTTGATTCAGCCTCGCGACGCCATGCTAGCTCAGGAGAACATCCAGGTCACCAGCGCCT
ACGGTCAACGCGCCTCCGGCGACCCCTGCTTGGTGCTCACCTCCGACCCCAAGCCCCGCCTCCGATGGAC
CGCTGACCTCCACGAGCGATTCGTCGATGCCGTCACTCAGCTCGGTGGCGCCAGCAAAGCGACTCCTAAG
GCTATAATGCGTACAATGGGTGTTAAGGGATTGACATTGTTTCACTTAAAGAGTCATCTCCAGAAATACA
GATTAGGAAAGCAGTCAGGGAAAGAACTTGGTGAGAATTCAAAAGATGGTGCGTACCTTTTGGATAGCCC
TCGTGCTAGTAACTCTCCTCAAAACTTACAAGCATCTGACATTAATGAGGGCTATGAAGTGAAGGAGGCA
TTAAGAGCACAAATGGAAGTTCAGAGCAAACTACATTTGCAAGTTGAAGCTGAAAAGCATTTGCAGATCC
GTCAAGAAGCTGAGAGAAGATACTTGGCCATGCTTGAAAGAGCTTGCAAGATGCTAGCTGATCAGATTCT
TGGAACAACAGTCACAAACGACGATGGAGATGGTTATCAAGGGAAAGGAACGAAGGTGTCACCTAATGGC
TCTCAGAACCCAGATGTATCATATCCTTCACAATCCGCAGACGAGTTGGGAGTCCCCGGCACCGTCGAAT
TAACCCCCAATCTCCACCAACAGCAACGCGGTGATTGCTCCACGGAGAGCTGCCTGACTTCCCACGAGAG
CCCCGTAGGGATGCCTCCAGAAGGGTCGCCTCCTGGGGGAAAGAGGGCATTGCTGAATGTGGATTCGACA
AATAACTCATTCATATGGGGCGGGGAATCGGATGGGTACGGCCCTGATTTACACTTAGTACGAGTTAGTT
CCCATGGAATAGCAGGGTGTGGTGTATAA
>Sne05G081350.1 
ATGATATATATATCACCTTCAACACTAGACATATCTTCATGTCATCTTAAGGAGCTAGGCCCTCCACCCC
ACACCGCCCTAAGCTCGACGACATCGATCGATCGGCCAAAAATGGGAAGGCCTCCATGCTGTGACAAAGT
TGGCATCAAGAAAGGTCCATGGACTCCTGAAGAAGATATCATTTTGGTTTCCTATATTCAAGAACATGGT
CCCGGTAATTGGAGAGCAGTACCTACTAATACCGGATTGTTGAGGTGCAGCAAGAGCTGCAGGCTGAGGT
GGACGAACTACCTAAGACCAGGGATCAAGAGGGGCAATTTCACCCCCCATGAAGAAGGGATGATTATCCA
TCTACAAGCTTTATTAGGCAACAAATGGGCCGCCATAGCCACGTATCTGCCGCAGAGAACAGACAACGAC
ATCAAGAACTACTGGAACACGCACCTGAAGAAGAAGCTGAAGAAGTTCCAATCCGGTTTGGAGCCTCAAA
TGGCGGGCGATCCCACCGCGTATCATCAATTCGCGTCCAAGAGTAGTTATGGCGAAAGCAGCAGCAAGAT
TAGTGAATCCAGCCTCAGAATCGGGGAGAATTCATCGGTTTACGCTTCCAGCGCAGAGAATATCTCGAGG
CTTCTAGAAGGATGGATGCGATCATCCCCTCTCCAGCCTAACCCCAACCTAAACGGAATTTCCAGTCACG
ATAATAAATTTTACGCCGATTTTGGGAAAGCAATCCCTAAATCTAATCATGAAAGCAGCGATGCGCAGTG
CTACAGGCCGCAGAAGATCGAGCACGGGATGCCGTCTGATCATGAATTGGAAGGGATGTTGGTGTTTGAT
CATCATCACCATCATCATCAGAGCTGCGATTCCAGCCAGAAGGGCTCCGACAGCAGCGGACTCATTGATC
AGGACAAGCTAAGCTTCGAGCACGAGCACAAGGCCAAGATCGACGGCAATCCGCCATTGTCGTTTCTTGA
GAAATGGTTGCTGGATGAGAGCGCAGCTCAAGTTGAAGGAACTATGGAATTGCCGCCCATATTTTAG
>Sne01G018250.1 
ATGAGGGAAGCGGAAACAAGAGCCAATTTGACGAGGTGTAAGAAAGGAGCGTGGAGCAAGGATGAGGATG
AGAAGCTCAAGAGAGCCGTGGATGAATTGGGCGACAAGAATTGGGTGAGGATCGAAAAACTCTCTGGCTT
GGCAAGACCCGCCAAGAACTGCAGGCTCAGATGGTTCAACTATTTGAGGCCCAATTTGAACAAATCTCCC
TTCACACAAGAGGAGCAACGTCTCATCTTTCATCTGCATGCCCAATACGGCAACGCCTGGTCTCGCATTG
CATCCAAGCTGCCTGGGAGATCAGACAACGACATCAAGAATTTCTGCCACAAGAAACGCGCCAGAGAGGC
CTCTGTATCTCCTCTCCAATTTGATCCACCGCATGCATCAACTCAACTCACCAACATGGAGATTATTCAT
CAACTCAGACAAGCTCAAGCGCGGGTCAGGCTCCTCAAGAAAAAGTTGAAGCAAAGAGGAATTTCAAACA
CAAACCAAACTTCAACAAACGAATATTCATTAACAACATCAACCAGGACCACACAAAATGATTCAAGGAT
AGACGCAAAAGCTTCCCTAGAGAAAGCTTTTCAAAGAGAAGAACAAGTTTCAATTGATGAAATCTTCGAG
ATGAAAAACTCAGAAACTTTCCCGGACCATAATTGGAATTTGTGGGGCGAGTGCTCTTCCAATCTTTTTC
AGGAGTTGGAGGGAGATTTGTTTGGTGAAAGCTCTCAAATTCAAATAGGTGCAGTGTACAGCCAAAGTAG
CACAACGACTTTAGGAAACCCAGGAGATGAGAGTGGCGATGGCGAATACCTCAAATGGGTGAGTCCGCCA
ACGGCCATACATGAGTCTATGGGAAGCCATGATTCCTTTTTCCAAACCTTTGGCGAAAACTCAGCACCAA
CACAGTCAAGCTTTGTACAGGACCAATACCATCAACCTCACCACAGCTCAGGAGAAGAAACCTGGAAACA
AGAGTTGGACTTGGAGGACTTATGGGTGGAAGATGATAAATTCTTTTTAGACAGATATCACTTCACTTGT
TAA
>Sne05G056850.1 
ATGGTAAAAGCCAGCAGCTCCGAATTGCACAAGGCTGTTTGGAACGAAGATGGAGATGCAAAAATGGCCG
CCGCGTTCGCTTCGAAGCAGAGAGGAACAGGTAATTGGACAACATCTTCGAAGAGATCAGGGCAGAGGAG
AAGTGGAAAAATGTGCAGAGAGAGATGGAGCAGCAATCAGAAGGGAGATCCGAAGCTGCAGAGCTTCACG
CCTCAGGAGGAGGAGCTGATTATCCAGCTCCATGCCGTGATTGGCAGCAGGTGGACTATAATAGCGCAGC
AGCTGCCGGAGAAAACAGAGAGCGAGGTGAAAATCGTGTGGAATAGCAAATTGAAGAAGAAGCTGTCGGC
GATGGGGATAGATCCGGTGACGCACAAGCCGTTCTCGCAGATCCTGGCCGACTACGGCAGCATGGGCGCA
TTCCCGAGGCCGAGGGACCTGAAAGGCGCGCTGCAGATCCAGACCGCGGCGGTGAAATCGGAGATCTCCG
ATTCCGACCACCTCTACTCGCAGCTGGAGGCGATCGAGGCGTCGAGCGAGGGATCCGCGGCGGCGCAGGA
GGCCTCGAGCTTCAGCTGGAGTGATTTCTTTCTGGAGGAGGCGTTTCCCGCGCAGGAAATTGGGGGACAA
TTTGGTGGTGGTGGTGGTGGTGATGATGAGATCTCGGAAGTGAGGAAGATTGATGGCGGCGGCGGTGGTG
GTGGAAGTGAGGGGTTAGGGTTTGATGCGGCGGCGTCTTCTTCTTCATCTTCTGCGTTTGTGGAAGCGAT
GATTGGGAAGCAAGACGAGATGTGCTCGCAGCTGCCTTGCTTCTATGAGGAACCGTTTTATTATTGA
>Sne03G022110.1 
ATGGGTAGCTTTACAGTATATGGTTCATCTTCATCTTCGGCAAAGGCGTTTCCAGAGAAGGAGGAGGAGG
GGAATGTGAAGGCGAGCGCGAGAGCGAGAGGGCACTGGCGGCCGGCGGAAGACACGAAGCTGAAAGAGCT
GGTTGGAGTGTACGGCCCCCAGAACTGGAACCTAATAAGCTGCAGGCTGCGGTGGTTCAACCAGCTGGAT
CCGAGGATCAACCGGCGCGCCTTCACGGAGGAGGAGGAGGACCGCTTGATGGCCGCGCACAGGCTCTACG
GCAACAAATGGGCCATCATCGCCCGCCTCTTTCCGGGAAGGACCGACAACGCCGTCAAGAACCACTGGCA
TGTTGTCATGGCGAGGAAGTACCGAGACCAATCCACCGCCCACCGCCGCAGGAAGATGGCCCAATTCCTC
TTCAACCCCACTGCACCTGCACCTCTCAACCCCTTGCCCTTGCCTCACTACTATCATTTCCCACAGCAAC
TGCAACTGCCACCGCCCTCACCACCTTCGCCCACTGCTCACCCGCCATTTATTGACTTTCTTGGTGTTGG
ACCTTTCTGA
>Sne04G029970.1 
ATGACCAAGATGGACAAAAGAGCATGCAACTCATCACATGACCCTGAAGTGAGGAAAGGGCCATGGACTA
TGGAAGAGGATCTCATTCTCATAAACTACATTTCTAATCACGGCGAAGGTGTTTGGAATTCACTCGCTCG
ATCAGCCGGGTTAAAGCGCACCGGAAAAAGCTGCCGGTTAAGGTGGCTGAACTACCTGCGGCCGGACGTG
AGACGGGGCAATATCACGGCGGAGGAGCACCTTTTGATCATAGAGTTGCATGCTAAATGGGGCAACAGGT
GGTCAAAAATTGCAAAACATTTACCTGGAAGAACAGACAATGAGATAAAGAATTACTGGAGAACTCGAAT
TCAAAAACACATAAAACAATCTGAAAACTTTACTAATTTACCCCTAAACAACATCGATCAACCCACCTTC
ACAAACCAAGTCCTCTCCAGTTGTGTCCCTGCGGATCATGCAGTTAGCCAATCATATCCTCCCAATTTTG
CTACTTCTTCCTTTCAAGGGAGTATGCAAAATTTTCAGCTCCCTAATTTTCCCACTCAAACAAATGATCA
CAATATTTGGAGCATGGAGGATTTTTGGTCCATGCAATTACTTCATGGAGATTAA
>Sne06G020380.1 
ATGGAGCAACGTGGTAAAGTGAGAGGCGATTACAGCGAGGAGGAAATGGAGGTTCGAAGAGGGCCGTGGA
CTGTTGAAGAAGACTTCACCCTCATAAACTACATCGCTCATCACGGCGAAGGCCGTTGGAACTCTCTCGC
TCGATGTGCAGGCCTAAAGAGAACTGGAAAGAGCTGCAGATTGAGATGGTTGAACTATCTGCGCCCCGAC
GTCCGACGCGGCAACATCACTCTCGAAGAGCAGCTTTTGATTCTCGAACTTCATTCTCGTTGGGGAAATA
GATGGTCGAAAATCGCGCAGCATCTGCCGGGCAGAACAGACAACGAGATCAAGAACTACTGGCGCACTCG
AGTGCAGAAGCATGCTAAGCAGCTGAAATGTGACGTCAACAGCAAGCAATTCAAGGACACGATGCGCTAC
CTTTGGATGCCCAGATTGGTGGAACGGATCCAAGCGGCCTCCGCCTCCGCCTCGGCGCAGCCTTCCCACC
ACAGCGCCGGCCAACCCGATAGCAGCAGTTTCGGGGAGCACATGGCACCGGAGAATTCGAGCGCCGCCGC
GTCGTCCGACGACTCTACGGCGGAGAATTACGCAATCAATCAGAATCACGACCAGTGTTACGCGCCCAAT
CAGATGAGCTACGCCGATCACCAATCCTTCACCGCCACCGCCCAAACCGACTATTTCAACCAAGGATTGG
ATTTTAACACCCAATGGATGGATGGTTTCTGGGATGCTGATGACATGTGGCTCTTACAAAACCAATTCAA
TAACAATGTTTACAACATGGAGCATTGA
>Sne01G024350.1 
ATGGGACATCAGCACACATGCTGCAACAGGCAGAAAGTGAAGAGGGGTTTGTGGTCTCCTGAGGAAGATG
AGAAGCTCATCAACTACATTTCCACCTTCGGCCATGGCTGCTGGAGCTCTGTCCCCAGGCTTGCTGGGCT
GAGGAGATGTGGGAAGAGCTGCAGATTGAGGTGGATTAACTATCTGAGGCCTGATCTCAAGAGGGGGAGC
TTTTCAAGGCAGGAAGCAACAATCATTGTTGAGCTTCACAAACTACTAGGAAACAAGTGGGCGCAGATCG
CAAAGCACCTCCCAGGAAGAACAGACAATGAAGTGAAGAATTTCTGGAACTCGAGCATGAAGAAGAAGTT
CGTCAGTAGCAATAAAAACAACCCAGCTAGTTTCTCCGACGACATGGATTCCGCCGCCAGCAGCTCCTCC
GATCAAATCTTGATAAACAATTTCAACAACAATTTCAACAACATCCCAAATCGCAGAATGCATCATCAAA
TCCCAATAATCCAACCCTCATTCACAAATTTGGCCCCAATTTCCCCCTACGCCCCCTTCTGCCTCCCTCA
GAGCTTCCCTTACCTCACTTCCCTTTTAATGGGCTCCAATTTCCAAACCTATGCTCCGCCGCCGCCTCCT
CCGCCGCCACCGCCGCCGTATTTTGAGGAGATCGCCGGGATCGATGCGAGCTTCATGGCGGCGCCGCCGA
GCCCACTGCGCTACCTCGACGACCTCGTGGCGGAGCTCGAGTCGCCGATTCCGAGCTCCGGCGGCTCCTC
CGCCGCCTCGACGCCGGCATGCAGCAGCGCCGGCAGTTTCAGCTTTGATGATGCTGGCTTTGTCTCCTTC
TGGGGTGCTTATGAGCCATGA
>Sne06G025470.1 
ATGAGAATGTCGAGTGAAAGTGATGAGAGGACGAAGCCCAACAGTGGCATAGATTCCCCACATGCTGATG
ATGGTATTGAAGGCAATGTTGGAGGGAATGGCCCACTTAAAAAGGGTCCGTGGACTTCTGCAGAAGATGC
AATTTTAGTTGAATATGTTACAAAACATGGAGAGGGGAACTGGAATGCAGTTCAAAAACACTCGGGTCTT
GCCCGCTGTGGGAAAAGTTGTCGTTTGAGGTGGGCGAATCACCTCAGACCAGATCTTAAGAAAGTTCCAT
TTACACCCGAAGAGGAGCGTCGCATTATTGAACTCCATGCCAAGATGGGAAACAAATGGGCTCGAATGGC
TGCTGAGTTGCCTGGCCGCACTGATAATGAGATTAAAAATTACTGGAACACCAGAATCAAACGAAGACAA
CGTGCTGGCTTACCAATATATCCACCTGATATCTGTTTGCAGTCATTGAACGATAACATGCAAAGTGACG
ACATGAATAATTTATCTTCTGGTGGTGTGCACCATCCAGAACTCATGCCAATTAACAATTTTGATATCCC
AGCTGTGGAATTTAAAAATTTGGAACTCAATCACCATATATACACACCAGCTCTCCTGGATTTTCCTGCT
GGTAGCTTACTTGATATTCCTGCGAGTAGCCTGCTTACGCAGGGTCTGAACTCTTCGTACCATAACAAGT
CCTTGCTCCCAACAGTTCATCCATCCAAGCGTCTACGCGGGTCAGAACCAATGTTCCCTGGCTTAAATGG
TCCTCCTATCTGTAATGTTTTCTCAGGTGGGAATCATTACCATAGTGATAGTTCTATGCACATTGGTAAA
TCTTCGGTGTTCTCTGCATATGGTCATAATCCTGCAACTGACCATGCAAGAACTTCAAGTTTACCTACCG
GCAGCCATGCCGTCTTAAATGGCAACTCTTCTTCAGAGCCTTCTTGGGCGATGAAGCTGGAGCTCCCTTC
ACTCCAAAATCAGATGGGTACATGGGGTTCACCGTCACCCTCTTCCCCATTGCCTTTCTTTGAGTCCGTC
GATATTTTAATCCAAACGCCTCCGAATGAGCACATGCACTCTAGTAATCTTTCACCCCAAAATAGCGGTC
TATTAGATGCAGTTCTCTATGAATCAGAAACTATGAGGAATTCTAAGAGCAACGGTGTTCAGCAGACTCC
AAATGTGGCAGTCAACACGATGGATGACTCAGCACACGCTCTCCATGAGACGGAATGGGGAGCATATGAA
GACCAACTCTCTCCTTTAGGTCATTCTTCCTCATCGGTGTTTAGTGAGAGCACCCCCATCAGTGGGAACT
CGTTGGATGAGCCCTTCCCTACGGGGACCTTGCCAGTTAAGGAAGAAGCATTAAACGGGGCCATGGTGCC
ATATGATAATAACGTTGAGACAAGAAACCAGATGTTCTTTTCCAGACCGGATTTGTTGCTCGGCTCAAAC
TGCTTCAGCGCAGTCAAACACCCAACCAAGGAACACACTCTAAAAGGTGCAATTGGGACGTTTCTTGGTG
GCGATTTGAGCAGAGACTGCAAGAAAGTCGATGCAGTGGCAACTCCATCGGCTCAGGGCCATGACCATGA
TTCTGGTGCTTGGAACGCCATGCCTACCGTTTAG
>Sne02G001930.1 
ATGGTGAGAGCTCCTTGCTGTGAGAAAATGGGACTGAAGAAAGGCCCATGGAGCCCTGAAGAAGATCAGA
TTTTAGTCTCTTATATTCAGAAACATGGCCATGGGAATTGGAGAGCACTCCCAAAACAATCTGGGCTGTT
GAGATGTGGGAAGAGTTGCAGGCTGCGATGGATAAACTATTTGAGGCCGGACATAAAAAGGGGAAATTTC
ACTAAAGAAGAGGAAGAAGCCATCATCAACTTACATGAAATGCTCGGAAACAGATGGTCTGCAATTGCAG
CAAGATTACCGGGACGAACAGACAATGAGATAAAAAATGTTTGGCACACTCATTTGAAGAAAAAGCTAAA
ACAGCAGCAATCCTCTCAAGATTCCAAGAGGCAATCAACTATTGAAATTTCAAAATGTGACAACAATGAT
GTTGTGGAAAATAATTCGGACTCGTCACGGACCAACAATGCTGCTACTAGCCCACAACGATGTTCTAGTG
ATATGTCGTCGGTGACGGATTCATCGATCGAGAAAATAGCGGTGAAGGAGGAAATGGATTACTCGTCGGA
GTATTTTCCGACGATCGATGAAAGTTTTTGGTCGGAAGAATTGCCGAAAGAAGATGTGAATTCGGAAACA
AATGAGGATAAGAGTGACGCCCATTTGCCATTGGTGGAAATTGTTGAGGATTCAAAAGTTGATGGTGGCG
GCATGGACTTTTGGTACAATCTTTTCATTAGAGCTGGGGACATGCCTGATTTGCCAGAATTTTGA
>Sne05G008390.1 
ATGGGGCGGTCTCCGTGCTGCGATAAAATCGGGCTGAAGAAGGGCCCGTGGACGCCGGAGGAGGATCAGA
AGCTCCTCGCCTACATCGAGGAGCACGGCCACGGCAGCTGGAGGGCCTTGCCCGCCAAAGCTGGGCTTCA
GAGATGTGGTAAGAGCTGCAGATTGAGGTGGACTAACTATTTGAGGCCAGATATTAAAAGGGGAAAATTC
AGTTTACAGGAGGAGCAAACAATCATTCAACTGCATGCTCTTTTGGGAAATAGGTGGTCGGCCATTGCGA
CGCATCTGCCAAAGAGAACAGACAACGAGATCAAGAACTACTGGAACACCCACCTGAAGAAACGCTTGGC
AAAAATGGGGATCGACCCGGTTACCCATAAGCCCAAAAACGACGCCCTTTTGTCCAGCGACGGCCAATCG
AAGAGCGCCGCCAACCTCAGCCACATGGCGCAGTGGGAGAGCGCCCGCCTCGAAGCCGAAGCCCGGTTGG
TCCGACAGTCCAAGCTCCGCGGCCCCGCCTCGGCCTCAGCCTCGTTTCAGGGGCAGAGCTCGGAGTTCGC
CTCGACTTCGAGCCAGCTCCACAAGGGGGCGCGGCCGTGCCTCGACGTGCTGAAGGCGTGGAGCGGCGGC
GGATGGAGCGGTAAGGCAGGGGAGTCGGCGGCGGGGGTCGGCGGGGAGGTGGAGTCGCCGACGTCGACGC
TTAGCTCGGCGGCGGTGGCGGGGGAGAGCTCGGCGGCCTTCGTGTCGGGCGGGTCGAGCGACGGCGGGCT
GATGAAGGAGGAAGGGGAGGAGGAGTGGAAGCACCTGGCGGAGTACGGCGACCGGGCGCTGCCGGAGACG
GCAGCGTTCCCGGCGGCGTGGGCGGCGGAGTCGGAGCACGTGCCGACCGGCAATTTCGTCGAGAAATTCA
CGGATCTTCTGCTCAGCACTTCGTCGGCCGATCGCCGATTCTCCGACGACGGCGGAGAATCGGATAACGG
TAGCGGCAGCGGCAGCGGTGGCGATTATTATGAAGATAACAAGAATTACTGGAATAGTATTCTTAATTTG
GTGAATGCTTCGCCATCTGCAGATTCGCCGATATTTTGA
>Sne06G023080.1 
ATGTTCAAATTATTTTTGTGGTGTGTTGTTATAGGTCTCAAACGAACTGGCAAGAGCTGCCGCCTGCGCT
GGGTAAACTACCTCCACCCGGGCCTCAAACGAGGTAAAATGACCCCCAACGAGGAGCGTCTCGTCGTCGA
GCTTCAATCCAAATGGGGAAACAGGTGGTCCAGAATTGCCCGCAAACTGCCCGGGCGCACTGACAACGAG
ATCAAGAACTACTGGAGGACCCACATGAGGAAGAAGGCTCAGGAGAGGAAGAAGAAGAAGAAATCCCTGT
CTTCTTCTTCCTCGTCTTCCTCATCTTTTTCATCTTTATCGACCTCTTTCAACTCCTCATCCCCGTCCCC
GTCCCCACCTAGTAGCCCTAGGCCGGAGAAGTCGGCCAAGGGTAAGGGAGCCGAGGGGGAGAGGAGTTTC
TACGACACCGGTGGGGTGGAACTTCCAGCACTTGGTGATTTGGAGGTCAAAGAAGCTGGGAGCAAGGCTT
ACTCCATGGATGATTTATGGAAAGAATTCGACTTCTCGGAGGATAACTGCGCCCTCACGGCACAGACAGT
GGCCTCTCCCTTATGGGATTATAACTGCCCAACTCAGGACTCATTGTGGTGTATGAGTGAAGAAGAAAGC
AAGTTGTTGATGATGCAGCAGCAGCAGCAGCAGCAGGGTGATCATCACTTTCAGTCTTTCCCTTTTTGCA
ATTACATGATTGGCTAA
>Sne03G020330.1 
ATGGGACACCATTGCTGCAGCAAGCAGAAAGTCAAGAGGGGGCTCTGGTCTCCCGAGGAGGACCAAAAGC
TCATCACCCACATCACTACCTACGGCCATGGCTGCTGGAGTTCTGTTCCTAAACTAGCTGGACTGCAAAG
GTGCGGCAAGAGTTGTAGATTGAGATGGATAAACTACCTGAGGCCGGACCTGAAGAGGGGCTCCTTCAAC
GAGCAAGAGGAGAGAACCATCATCGACGTTCACCGGATTCTGGGCAACAGGTGGGCTCAGATAGCCAAGC
ACTTGCCCGGCAGGACCGACAACGAGGTCAAGAATTTCTGGAATTCTTGCATCAAGAAGAAGCTCATTGC
CCAGGGCTTGGACCCCAACACTCACAATCTTCTCTCGTCATCCTCTTCCTCCTCCTCGTCTTCCTCCTCC
TCTTACAAGACCAACATCATCAAACAACACCCTTTCACTGTCGACACCAACACCAACACCACCACCGTCG
CTGCAATTCCCATCACCGCCGCCACATTACACGATGATCTCGTCCACGACTCCATGCTTTCGTCCGCCTC
TGCCTTTGCCATTCTGAACGACAACTGCATTAATTGGGCCTCGGCAGCTCATCAATTGACGCTGGACCAA
CAGTCTCAGCAGCAGCAGTGTGTGTACAAGGTCCATGATGATGATGAGCAGCAGCAGCTTATACTACACT
CATCACCTGATCATCTGCAGGGGACCACTACATTCGACGCCACTTGTCACTTCGATTTTCAGTTTCTTGA
TTCTGCATTCATAGCTCCCCAAAATTTTAACTGTATGGATGATCCACTTGCTTGGGATATTGTTAATTGA
>Sne04G009720.1 
ATGAAGACCTCAAGCTCAAAAACCACATCATCAAATATGGCCATGGCTGCTGGAGCTCCATTCCTATCAA
TGCCGGTATGTCGACTTTCTTCTCTGCATAAAAGAGTGTCAAAACTGGTTGAACAAGTTGAAGCTAAAAG
CGAGCAATTACCACCTTCGGATCCCCAAAATCGTAGCTTTCAATCCCTAGAAAACACGGAAGCATCATCG
ACAGACACAGATCAGTCTATGAGACAAACAGACTACCAACAAGAAGCTGAGAAATGCAGCTTACCGAAAG
TCCTCTTTGCTGAATGGCTGTCTCTAGACCAGTTCAATAGCCAGAGCCAGGGCTCGACTTCCAGCAATGC
ACAAGATGTCAAATGCTCTTTCGACTATGGAAGCGCGAATTCTGAAGATTCTTCGGCTCATGGCCAGCAG
CTCCACGCAGAGGCGCTTGGCAATGAGATCCAGTACAATAAATCAAGTTTTATTTCTATCGATGATATGC
TTCGGTCACCATTTGTCTTCGAGGATCAGATCTCAGAGAGTGGTCTGGTCGATTATTTTCCGGGAGAATT
TAACTTTTCTTGTGATGAATTGTATATATGA
>Sne05G053750.1 
ATGGATAACAAAAGGGAAATAGGAGTGAGGAAAGGTTCATGGACTAAAGAAGAAGATATTCTTCTCACCA
AATGCATCCAACAATTTGGAGAAGGAAGGTGGCATCTTGTCCCTCTAAGAGCTGGGTTGAATAGGTGCAG
AAAGAGTTGCAGAATGAGATGGTTGAACTATTTGCAGCCAAGTCTTAAAAGAGGTTCCTTTGGAGAAGAT
GAAGTTGATCTCATTAAAAGGATGCATAAATTATTGGGAAACAGGTGGACATTGATTGCTAAGAGAATTC
CGGGTAGAACTTCAAACGATGTGAAGAACTTTTGGAACTCCCATATTTGCAAGAAATTACCATCTAATAA
GAATAAAATAGTGAAAGAAATTATTGCTAATAAAGTCATAAAACCCCAACCTCGGAGATTAACTATGTCG
ACAAGATTAGAGTTTCTAAACAGCCCAATTAATGATCAAGTAAATGGGAAGAACAATATTAATGTAGACG
AAGACGAAGGTGTGAATGATAATCTCCATCTTAACCAAGAAGACAAAGACGAAGGCATTGATGAATGGTG
GAGAAGCTTGCTTCAAATGAGTGAAAATGGTGAAGAGATTATTATTCCCGAGTGTCTTGTTTGA
>Sne06G004680.1 
ATGGAACAAGCAGGGTGGTGGAGGAAGGGGCCATGGACGCCTCAAGAAGATGAGATGTTGTTTCAATATA
TCTCTCAAAATGGTGAAGGAAGATGGAGCTCTGTCTCCAAATGCACAGGTTTGAAAAGGAGTGGGAAGAG
TTGCAGGTTGAGATGGGTGAATTACTTGAGGCCTGGCCTTAAAAAGGAACAATTAACACCTCAAGAAGAA
GGAATTATCATCGAGCTTCATGCCATTTGGGGTAACAAATGGTCTACCATAGCGAGATACTTACCCGGGC
GAACCGACAATGAGATAAAGAACTATTGGAGGACTCATTTCAAGACCCGAAACCCGTCTCGTCCCAAGCA
AGAAAAGCGCAAAACGCTATTCCAACAACAACAACAACAACAATCTCAGAGCGACGAGGCCGATATTTAC
AATGTTATTAGTGAATCATCCTCTCATGAGAAGAAAGATGAAGAGATGGCTTTTCCAAGCATAGACAATC
ACATGATTTATCAAGAAAGTGCATCTTCATCATCATCATCCGATTTCATCCCAATGGATTGCTACTTGTG
GGGTGGATTGTGGAACATGGACGGTGGTGATGATGATCATCATATTAACAATATGCATGCGGATGTAGCG
GATTACTATCACCCTTTTGAAGGCGATGGAGTTGATTACGTGCAGGCCGCTGCCGAGTTTTTATTTTGA
>Sne05G037810.1 
ATGGGAAGAGCTCCATGCTGCGACAAAGCAAACGTGAAGAAAGGACCATGGTCGCCTGAAGAAGACGCGA
AGCTCAAATCCTACATCGACACGCATGGCACCGGCGGCAACTGGATAGCTCTCCCTCAAAAGATCGGCCT
AAAGAGATGCGGCAAGAGCTGCCGCCTGCGATGGCTGAACTACCTCCGCCCCAACATCAAACACGGCGGC
TTCTCTGAAGAAGAAGATAACATCATCTGCAGCCTCTACATTAGCATCGGCAGCAGGTGGTCAATAATTG
CAGCCCAGCTGCCAGGGAGAACCGACAACGACATCAAGAACTACTGGAACACGAGGCTGAAGAAGAAGCT
TCTAGGCAAGCACCGCAAAGAAAAGAATGCTCGCGCCAAACCAAAGAACCCCGCCGTCCACTACCAACCG
CTGCTTCCGCCGCCTCCTCCACTGCCGCTGCTGCAGCCCATACCCTACTCCGACGAGGAGGCGCGCTTCA
ACAACCACGCCTCCATCAGAAGGCTTCTCATGAAGCTCGGGGGTAAATTTTCCACCCAAGATCATCACAA
TAGCTCAGCCGTCGATTATCAACCCCTAATCTACAATAATCCTATCGATGATCAATTGATACACCAAACC
CCTCTGCCTAATTTGGGGACTGGCTCATTGCAAGGGCTGGACTTCTTTTACGATGATTTCATGATCAATT
CATATGGAGGAGATGTGGATTGGGGGCAGAATGAGATGAATCCATGGGTTTTTGGTTCGAGTAGTGATGG
AGGAGGGTTTCATCTACAGGAATCATCAGCATCAGCATCAGCATCCGCATTGGAGGATGACTTCTCTCTT
GACAAAATCAGGTACCGTGGAACATAA
>Sne04G034820.1 
ATGGGCCGGGCTCCATGCTGCGAGAAAATGGGGTTGAAGAAGGGCCCGTGGACTGCCGAAGAAGATCTTA
TCCTCGTCAATTTCATCAACCAAAACGGCCATGGCAACTGGCGGGCCCTCCCTAAACGGGCCGGGCTTTT
GAGGTGTGGGAAAAGCTGCCGCCTGCGGTGGATGAATTACCTTCGGCCCGATATTAAGAGAGGAAATTTC
ACTCATGAAGAGGAGGCAATCATCATCAAATTGCATCAAGAGTTGGGAAACAGATGGTCTGTGATTGCAT
CTAGATTACCGGGCCGCACGGATAACGAAATTAAAAATATATGGCATACGCACTTGAAGAAAAGGCTTAG
TAGAAGATCTGGGCCCGGGCCCAAGCCCGAAGCCCGGGACGAGTCCTCAATCTCATCCGACGAGGAGACG
GCGAATTCGCCGATGCATTCGTCCACCAGCGAAGAGTCGTCCGCAGCGTGCACGACGACGGCGGAGAATC
TGCCTGAGATGGACGAGAGTTTCTGGGCGGAGGTATTGTCGGGGGGTGATTGGAGTGCCACTAGTGATTT
CTTGGCTGGAGATAGCGATTCTCCGCTTCGGTTGTCGGAATCTGTGTCCATTGCTTCGGATGGAGGCATG
GATTTTTGGCACGACTTGTTTAATATGGCTGACGATATTGTAGAATTACCTGAATTTTGA
>Sne01G002340.1 
ATGAGTAGTAGAAAAGGTAAAATCCCAAAAAGTGTGAGCAATTTTGATGAAGATGGGAATGAGCTAAGGA
GAGGGCCATGGACATTAGAGGAAGATAGTCTCTTAATTCAACACATCACCTCTCATGGCGAAGGCCAATG
GAATTCCTTAGCCAAATCTGCAGGTCTTAAACGAACCGGGAAGAGCTGCAGACTGAGATGGCTGAACTAT
CTGAAACCCGACATTAAAAGGGGAAATCTAACCCCCCACGAGCAGCTCCTGATCCTCGAGCTCCATTCTA
GATGGGGAAATAGGTGGTCGAAAATAGCGCAGCATCTGCCGGGAAGGACCGATAACGAAATAAAGAACTA
TTGGAGGACCAGAGTGCAAAAACAGGCCCGCCAGCTGAAGGTCGATTCCAACAGCAAGAAGTTTCTAGAA
GCCGTGCGCCTCTACTGGGTGCCGCGATTGCTCGAGAAAATGGAGCAGAACGCCACGTCAGCATCCTCAT
CGTCCACGTCATCATCGTCGTCGAATTCCGAATCTTCCTCGGAAACTCCGAATTCCGCCGCCGCGCCGCC
GCCGATTCAAATGAACGCGGCGGCGGCGCCGCCGCCTGATTCGGTTCAAGAAATTCCTGGGTTTTTGATG
GTGGATGATTCTTGGGGTGAATTTTTTGGCGCGAAATTGATGGATGGAGAAATTGATTGTATTCATCATA
TGGGGGAATCGGAGTGCCACGTGGCGGGTGCGGATTGGTTCGGGGAGGAGATGGGGATGAGCTCGTTTTG
GAATAGTGATGAGCTGTGGCAGTTTAGGAGATAG
>Sne05G068720.1 
ATGGGAAGGTCCCCATGCTGCGATAAGGTAGGACTGAAGAAAGGGCCATGGACTCCTGAAGAAGATCAGA
AGCTTCTAGCGTATATTCAAGAACACGGCCATGGCAGCTGGCGCGCACTCCCTCCTAAAGCCGGGCTTCA
GAGATGTGGGAAAAGCTGCAGATTGCGGTGGACGAATTATTTGAGGCCCGATATTAAGAGGGGCAAGTTC
AGTTTACAAGAGGAGCAGACAATCATTCAGCTTCACGCCCTTCTAGGAAACAGGTGGTCGGCCATCGCGA
GCCACTTGCCCAAGAGGACAGACAACGAGATCAAGAACTACTGGAACACCCATCTGAAGAAACGCCTTGT
GAAAATGGGGATCGACCCCACCACCCACAAGCCCAAGAACCACGCCTTGGGCTCGAGCCAGCCCAAGGAG
ATCGCCAACCTGAGCCACATGGCTCAGTGGGAGAGCGCCCGCCTCGAGGCCGAGGCCCGCATCGTCCGCG
AGTCCAAGCACCTATCCTACAACTCATCACACTTGATCACCTCCCCCCCGGCCCCGGCCCCGGCCCCCTC
CCGCCCCCCCTGCCTCGACATACTCAAAGTGTGGCAAGCTTCCTTCACTAGATCAAGTAGCATCAACACC
AAAAAAGACATCTCCATCTTCGCCTCCAACGCCAACCTCGAGTCCCCGACCTCGATTCTCAACTTCTCCG
ACAACATCATCGCCGCCGCCCCGAGCTTGTTGGTCGGCTACCAAGACGACCAGGGGAAGGGCATTTTGGG
GAATTCGTCTATGCAGATGCATGATCACCCTAATTCTTCTACTAATTACAACGTCACGGATTCGTTGAGC
TTCTTGGATGGATTTGGAGATCATCTTCATGGGCCCGGGCAGGGCGAGGGCGTCGTGTTTGAGGATAATA
AGGTCAACTACTGGAGCAATATTCTCAACGTGGTTAACTCGCCTATGGGTTCGCCTGTTTTCTAG
>Sne05G043040.1 
ATGGATGAAACTAGATGTGATGTCTCAAACGATGATCCAAGAACTTGCCCTCGAGGCCACTGGCGCCCTG
CAGAAGACGAAAAACTCCGGCAGCTCGTCGACAAATATGGCCCTCAAAATTGGAATTCCATTGCTGAAAA
ACTTCAAGGAAGATCAGGTAAGAGCTGCAGATTGAGATGGTTTAACCAGCTTGATCCAAGAATAAATCGA
AGGCCGTTTTCGGAAGAAGAGGAAGAGAGGCTTCTCGCAGCTCATAGAATACATGGAAATAAATGGGCTT
TAATTTCAAGGCTTTTTCCAGGTAGAACTGATAATGCTGTGAAAAACCATTGGCATGTGATTATGGCAAG
AAAGCAAAGAGAAAAATCCAAGCTTTGTGGGAAGATTAGAGCCCATAATGGCATCATTAGGGACCCCAAA
TCCCCCACTAATTACGTTTTCCGACGAAAACATTCAAGGATTCAAGAGGATTATGGATCCAAAATCAGCT
TCCAAAATGGTGGGATTAATTTCGATGACTCACAAAGCCAAAGCAAGGACAAAATCTTCCCTTTGTCTTC
CTTCTCTAATTGGCCTAACCATTTGTCTTCTTCTCATGATTTATCATGTGAAAGAAGAAGAAGTTATAAT
CATCAAACCAATTTCTCCATATTTAGTCCCTTTGAGGCCCGGATTTCGAATCTCTTGAGTTATTCGTCAT
GTGGGGAGGGGTCGTTCCATTTTGGCAAGACGAGGGCGGGTGGAGAGGGGAGGCTCGAGGAGAAATCCGT
GGTCGAGAAGAAAGATGTTCAATTCATTGATTTTCTTGGTGTGGGAATCTCTTCTTGA
>Sne06G004080.1
ATGAATGTCATGGGAGTTCCATTCGGCTATCAATCCAATTTCTGTCAAGGTTATCAACAGTATCAACATA
TGCCAATTCCATCTTCAGACTCATCAAGAAGGTCTAGCATTGATGGTGGAGGCACCGACCACTCTCAAGA
AACGCCTACTTCTGGAAGAGCATCGACATTACCACGGTTTTCTTCTCCAAAAGGTCTTGAGGCCATAAAT
CTCAACTTCGATCCACAATCCGAAGATGAAGATGATGACACGAAGTGTAAGAAAGATGTGTACTCGGAGC
AAGAATGTGAACATCTTACAAAATGTTGGATATATATTAGCATTGATTCGGTTGTCGGAAATGGCCAAAA
GATGGAGAAAATGTGGGGGAGAATTACCAAAGCTTACAACAAGAAAAAGCCGAAGGGAACTCCAGAAAGA
TCAGCTTCCTCGGTGAAAACACTTTGGTTCAAACTTGCGAGGGAAAAGGAATACATCCAAACTCACGGCG
GACGTGGTTTCAGACATATCGGAGTATGGCGTTTGCTGAAAGATTGTCCGAAATTCGCACAGCAAGATCC
TGAGATTCGGGCCTCAAAAAAGGGAAAGTCTTCTGCATCCGTGCCTACACCTCCGCTTCCAACCCAGATG
ACGACGACGACGAAGACGAAACTACCCGTTGTCGTCCAATTGGAAATAAGGCGGCAAAAAGGAAGGCCGC
GAAAGGCAAAGAAAAATCAACAAGCGAAGTTAAAGGGGTAG
>Sne02G011360.1
ATGGGAGTGAGGAAATGCTCCAAGTGTGGGAAAACGGGTCACAATTCAAGAACTTGCAGAAATCATTCAT
CAAGAAGAGAGAATTGTGGTCAAATTATGAGGCTTTTTGGTGTGGAATTAGGAAAAGAGCCATCTCCTAA
TCATGGATTTGGGATAATTAAGACTTTGAATTTTGATCAAAGGGAATTTATATCATCTTCCGACCAAGAT
TCTGATAAGCTTAAGCATGTCGGAACAACTCATCAAGGCCAGAGGAAAAAAGGTATACCGTGGAGTGAAG
AGGAGCACAGATTGTTTCTTCTTGGGCTGGAAAAGCTTGGAAAAGGGAATTGGAGAGGAATTTCTAGGAA
TTTTGTGACAACAAGAACTTCTACACAAGTAGCAAGCCATGCTCAAAAATATTTTCTCCGAAGAAATAAT
GCCAACAAAAATAAATTCACTTCTACGATCCTCTCCATGGTGAGGCCAAATGAAGCACAATGTTGCATTT
ATTCAAAGAAAAAACCCAACATTAATCCTGCGTCGAAATTGCCGGAACCACCTTATTTTTGCAGATTGCT
CAACAATTCTGCAACTCAAAATTCACCCAGCTTGGAGCTCAGCCTTGCTGCTCCGCCGCCGGCAGCGGCG
GCGGCGGCGGTTTGGGAGCGGCGGCCGCTTGTGCTATGGAAGAAGCAATATGTGGTCAAAAAACTATAG
>Sne05G039570.1 
ATGTGCAGTAGAGGCCATTGGAGGCCGGCGGAGGATGAGAAGCTTCGGGAATTAGTAGAGAGGTATGGGC
CCCACAACTGGAACGCCATAGCTGAGAAGCTTCAGGGTAGATCAGGGAAGAGCTGTAGGCTGAGATGGTT
CAATCAATTGGATCCAAGAATCAACCGCAGCCCCTTCACGGAGGAGGAGGAAGAGCGCCTCCTCGCCTGC
CACCGCATCCACGGCAACCGCTGGGCCATCATTGCCCGCCTCTTCCCCGGCCGCACTGACAACGCCGTCA
AGAACCACTGGCACGTCATCATGGCCAGGAAATGCCGCGAGAGGTCCAAAATCTACCAGAAACGAGCTTT
GCACCCCTTCAATAATCGAGATTCCAACAATGCCAACATCCAATTCACCTTCACCCCTCTAATGGAGAAT
TCTCCATTGAGGTATAATCTGCAGATTGCAGCCTGGAATGAGCCTCAATGTTGTGACACCCCAATTGCTA
CAATCAAGATAGATGAAGAAAGAAGCAAAGGAGTGGAATTCTACAATTTTCTCCAAATCAACACTGACTC
AAATAGAAGTGAGGTTATAGACTACGCAAGGAAAGAGAAGCAAGGCGACGGCGGCGACGGCGAAGAAGAA
GTTGATCAGAAAACATTAATCCAACAAAACGAAGATGCCTCTGCAAATGCTTCTCCACCTTTTATTGATT
TCTTATCAGTGGGAAACTCTTCTTGA
>Sne03G022180.1 
ATGGTGAGGTCTCAATGCTGTGATCATAACATAAGCTTGAAGAAGGGGCCATGGACAGCTGAAGAAGATG
AGAAGCTCTTAACTTACATTCAAGAACATGGCCATGGAAGCTGGCGTTCCCTCCCTACAAAAGCTGGGCT
CCAAAGATGTGGGAAGAGCTGCAGATTGAGGTGGACTAATTACTTGAGGCCTGACATCAAGAGAGGCAAG
TTCAGCTTACAAGAAGAGCAAACCATCATCCAACTCCATGCTCTTCTTGGAAACAGATGGTCGGCGATCG
CAGCCCACCTGCCGAAGAGGACAGACAACGAGATCAAGAACTACTGGAACAGTCATCTGAAGAAGAGATT
GACGAAATTGGGGATTGATCCAATGACTCACAAGCCCCAAAATCAGTACCAATCGAAAGAGAGAGCCAAC
ATTAGCCACATGGCTCAATGGGAGAGCGCTCGGCTTCAAGCGGAGGCTCGGCTCGTCCGCGAATCCAAGC
TGATATCAGACCCCTACTTGCTCTGCCCTCCCCCGCTGGCTCCGATGCCGCGGCCGCCGTGTTTAGACAT
ACTAAAAGTGTGGGAGTGGACCAATCCCGGCAAGGACATCTCCTCCATGATTCTCAACATGGGACCTAAT
GAGCCCAGGGGCACTTTCGGGAATTCGATGGAACTTCATCATGCTATTGCTACTTACGTTGATCAAGACT
CCCTAGGGTTTCCTAGCTTCATCGACGACCTCGATCTTCCGCCCGGAAATTCCAATAATGCCCTCGGAGG
TTGTTGGGAAGTTCTTGAGGAGAACAACTCCAATTGCTGGAGCAACACGGGCTCGCCTATGTTTTAA
>Sne05G053730.1 
ATGGAAAATAAAAATAATAATAGTAGCAATGGAGTGAGGAAAGGTGCTTGGACTAAAGAGGAAGATTCTC
TCCTCAGAGATTGCATTCATACATATGGAGAGGGGAAATGGCATCTCGTCCCTCTTCGAGCTGGGTTGAG
GAGATGTAGGAAGAGTTGCAGGTTGAGATGGCTCAATTATTTGAGACCAAATCTTAAAAGAGGGTTTTTC
AATAAAGATGAAGTGGATCTCATTGTGAGGCTTCATAAATTGTTAGGGAATAGATGGTCGTTGATCGCCG
GCAGACTCCCCGGCCGGACTGCGAACGACGTCAAGAACTTCTGGAACAGCCACATCTCGAAGCGGCCGCC
GCCTCCGCCGCCGGCTGTGGCGGCCGGAGAAACTCCCCGACGAAAAGCCATCACTCAGAGCAACATCATA
CGACCTCTTCCTCGGACCTTCTCCACCTCCCAACCACCCGCTTGGTCCGCCGCCCTCGCCCGATCAAACT
CCTCCCCACCTCCGCCGCCTCCGCCGCCACCGCCGGCGGCGGCGCCGCCGGCGCCGGTCAACAACGAGCC
GAGCGGCTCGTCGCTGCAGGAGGATCTCGACGAGTGCCTGTGGTGGTGGGGCGACTTGCTCGAGATGGCC
GGGAGCGACGAGATGAATCCGTTTCTGTTTTCCGGCGAGGCGGCGGCGGCGGCGGGTGGAGAGGGATTAA
GGATGTGTGGTGATGGAATGGCGCTTGATGGTGACATGGATTGGAGTTTCAATAGTTGCATAGATCACTA
TATAATAAGTAATAATGATTGA
>Sne02G005200.1
ATGGGGCACCACTCTTGCTGCAACCAGCAGAAGGTGAAGAGGGGGCTTTGGTCGCCGGAGGAAGACGAGA
AGCTCATCCGCTACATCACCACCCACGGCTACGGCTGCTGGAGTGAGGTCCCTGACAAAGCAGGGCTTCA
GAGATGCGGGAAGAGTTGTCGTCTCCGATGGATAAACTACTTGAGACCGGATATCAGAAGGGGAAGATTT
ACACCGGAAGAGGAGAAGCTCATTATCAGCCTCCATGGCGCTGTAGGCAATAGATGGGCACACATAGCCA
GCCACTTGCCAGGCAGAACAGACAACGAGATCAAGAACTACTGGAACTCATGGATAAAGAAAAAGATACG
AAAACCCTCATCGTCTTCAACAACAACAACAACAACAACAACGCAGAAACCCGAAACGCAAAGCCCTCAA
TTCACATTCACACAGAGCCAAGAGTTTTTCAACCAAAATCTCCCCACAAAAGCACAAGAAACCCTATTCC
CTCTCCCAACCTCCTCATTCATGTTCGAGATAACTCCCTCAATCGAGGCTCCCATCTTCCAACCAAACGC
AGAGACGCCATGGCAGCAGCTGCAGCAAAGCAGCCAGGCGGCAGAGATCTCCCAATACGCCATGGCGCCG
TTGATGGACAGCATCATCGATGGCGGCATGATTCAAGAGTGTATGCAGAGAAATGAGATGAATGAATGGG
TCGTTGAGACGCAGCAATGCCCTAACTATTTCTTCTGGGATCAGCCGGAAGGCCAGCTGGGAATCGGCGG
CGAGGATTTGATTATTAATCCGACGGCATCGAACATCAATGCGATCATGTCTTCTTCTTTCCCTTCATCG
ATGTGA
>Sne05G040480.1 
ATGTGCAGTAGAGGCCATTGGAGGCCGGCGGAGGATGAGAAGCTTCGGGAATTAGTAGAGAGGTATGGGC
CCCACAACTGGAACGCCATAGCTGAGAAGCTTCAGGGTAGATCAGGGAAGAGCTGTAGGCTGAGATGGTT
CAATCAATTGGATCCAAGAATCAACCGCAGCCCCTTCACGGAGGAGGAGGAAGAGCGCCTCCTCGCCTGC
CACCGCATCCACGGCAACCGCTGGGCCATCATTGCCCGCCTCTTCCCCGGCCGCACTGACAACGCCGTCA
AGAACCACTGGCACGTCATCATGGCCAGGAAATGCCGCGAGAGGTCCAAAATCTACGAGAAACGAGCTTT
GCACCCCTTCAATAATCGAGAATCCAACAATGCCAACATCCAATTCACCTTCACCCCTCTAATGGAGAAT
TCTCCATTGAGGTATAATCTGCAGATTGCAGCCTGGAATGAGCCTCAATGTTGTGACACACCAATTGCTA
CAATGAAGATAGATGAAGAAAGAAGCAAAGGAGTGGAATTCTACAATTTTCTCCAAATCAACACTGACTC
AAATAGAAGTGAGGTTATAGACTACGCAAGGAAAGAGAAGCAAGGCGACGGCGGTGACGACGAAGAAGAA
GTTGATCAGAAAACATTAATCCAACAAAACGAAGATGCCTCTGCAAATGCTTCTCCACCTTTTATTGATT
TCTTATCAGTGGGAAACTCTTCTTGA
>Sne01G017620.1 
ATGGGGAGGCCACCATGCTGTGACAAAGCTGGAATCAAGAAAGGGCCATGGACACCTGAAGAAGATGTCA
TTTTGGTCTCCTATATTCAACAGCATGGCCCTGGGAACTGGTCTGCAGTGCCCGCAACCACCGGTTTGTT
GAGGTGCAGCAAGAGCTGCAGGTTGAGGTGGGCTAATTACCTTAGGCCAGGGATCAAGAGAGGGAAATTC
ACCCCACATGAAGAAGTCATGATCATTAATCTTCAAGCATTGTTAGGAAACAAATGGGCTGCTATAGCTA
CTTACCTGCCTCAGAGAACAGACAATGACATCAAGAACTTTTGGAACACTCACTTGAAGAAGAAGCTCAA
GAAGCTTCAATCTACAGCAGCTATGGCTGCAGACGACGCGAAAAGCAGAGGCCAGAATGTGGCTGAGGAC
TCTTATGCTTCAAATGCAGAAAGCAATGAATCAAGATTCAGGCAGAGTTGGATCAGTTCATCATCATCAT
CATCTTCTATACACGGAAATACATTCACTACTACTACAACTTCGGATCCTTATACGAACAACATTTTTCA
CGATTTTGGGAAAATCCCATCAGCCAAATTGCAATGTTGCAGGATACAACAGAGTGGGATCACTAGAGAT
GATCATGAACTGGGGGATATCTTGCCATTGGATTGCAGTTCGATCAACGGTGTGGCCTCATCTTGTGATC
AAGAAAAGGTCCATATTTTGCATGATGATGATCAAGAAAAGATGGAGATTGATGGTGGTCCACCGTTATC
ATATCTTGAGAACTGGACGTTGGAAGCATATGCTGCTAGCCAAGATGAAGATGGTGTTCAGAAGCTACCT
TTATTATACTAG
>Sne05G076150.1 
ATGGGAAGAGCGCCGTGCTGTGAGAAAGTGGGCTTGAAGAGAGGGAGATGGACTACAGAAGAAGATGAAA
AGCTTAGAAAATACATTGAGGAAAATGGTGAAGGCTCATGGAGATCATTGCCCAAGAATGCAGGCTTACT
TAGATGTGGAAAGAGTTGCAGACTCAGATGGATCAATTATTTGAGGTCTGATGTCAAGAGAGGAAATATA
TCTGCTGAAGAAGAAGAAATCATCATTAATCTCCATGTTTCTATGGGCAACAGGTGGTCTCTAATTGCCG
CGCATTTGCCGGGTAGAACAGACAATGAAATCAAGAACTACTGGAATTCCCATTTGAGCAGAAAAATCCA
CAGTTTCCGCCGCCCCAATCCCAACTTCATCCCGCCGCCGCCGCAATCGAAGCCCGGCAAGAAGGGCAAC
CGGCGCAAACGGCCGGCGGAGCATGACGCGGCCGCCGTTGTGATGCCGACAACCCCGACGGCGGAGAGGG
AGCCGGTCGGAAGAATCGCGACCGAGGAGAGAGAGAGCGGAGCAGGAGAAGAAGGAGTGTCTGATATTAT
GGAGGAGTTGAGCGGGCTTTGGGGCCCGGGAATAGGGGAAATGGAGATATCACGGCCCGAACAAGACTTC
GGCCTGGAGAAATGGAAACCATCGGAAATGCAGGGGTTCGGGCTGGGCCCAACGGGATCGGGCCTTGAGA
ATCCGTCGGAAATATTCGGAAACACGCTCTCCTGGATTTGGGATGACCGCCACGACAAGTGGGATTGCAA
CGATGACAAATTGGACGATGTCATGTTTTCGTGGTTGCTATCGTAA
>Sne05G036630.1 
ATGGGACGATCTCCTTGCTGTGAGAAAGCTCACACAAACAAAGGCGCATGGACTAAAGAAGAAGACGAGC
GGCTGATCGCGTACATCCGTGGGCACGGCGAGGGCTGCTGGCGCTCTCTCCCCAAGGCGGCGGGGCTCCT
CCGCTGCGGCAAGAGCTGCCGCCTCCGCTGGATCAACTACCTCCGCCCCGACCTCAAGCGCGGCAACTTC
ACCGACGACGAGGACGACCTCATCATCAAACTCCACAGCCTCCTCGGAAACAAGTGGTCTCTTATTGCGG
GAAGACTCCCCGGAAGGACTGACAACGAGATCAAGAACTACTGGAACACTCACATACGGCGCAAGCTTCT
GAGCCGGGGGATCGACCCGGCCACTCACCGCCCCATCAACGACCCTCCCAACCCCAAGACTATCTCCTTC
GACACAACCCCGTCCCCGCCTCCGCCTCCGCCTCTGCCAAAGTGCCCTGATTTGAATCTGGAGCTTCGCA
TCAGCCCGCCCAATCAGGCCTTATGCTTTGTCTGCTCTATGGGAATTCACAACACCAAAGACTGCACCTG
CGCCGCCGCCGATAATTCTAATTCTCCCTATGATTTTCTCGGACTCAAAGCAGGAGGAGTTTTGGATTAC
AGAACTAATTTGGAGATGAAATGA
>Sne06G017650.1 
ATGGATTTCGACACGATTCATCGAGAAAATTTGGCCATGTATCCGAAAATGTTGGAAGAAATTAGCCCTT
ACATTCCTAAAATGGAGGAGGGTTTCACCGCTGCTGCTTCTTCGTCTTCGTCTTCGTCTTCTTCAAACAG
ATACTTCATCACAAACAACACCCTCGATTACTTCCCCACCGTCGATAACGGATCACTAAACTCGCTGTGT
TTCCCTTCGTTTCAAGATCCCTTTGATCCCTTCCTCAGATTCAGCCAAGAATTCTCCAGTTTCGGACAAG
AGAATGCTTACATGCCAGGCTGTCATAATCCGAGGCTTCTAGAAGCTTCCGATTCGTTTCAGACAGGATT
AGATAATCATCGCTATCATCACTTTCAAACAAGCCAGCATTTCGATGAGTATACGTTGCAGAGCAAGAAT
TTTGGTGAAGATGATGATGATGATGATCAAGGGAAATGGAATTATCACGAGGGAATTAACAATAATGGTG
GCAAAAATCAAAATAAAAGGAAGAGAATTGTAGATAACAAGTCTGAAATCATCAAAGGCCAATGGACTCC
AGAAGAAGACGGGCTGCTGGTTGAGTTAGTGGAGAAGCATGGAGTGAGAAAATGGTCCTCAATTGCTCAA
ATGCTTCCTGGAAGAATTGGAAAACAATGTAGAGAGCGATGGCATAACCATTTAAAACCTAACATCAAGA
AAGACCGGTGGTCGGAGGAAGAAGACCATATTCTGATCTCCGCCCATCAAAAATTGGGCAACCGATGGGC
GGAGATTGCCCGAAGCTTGCCCGGAAGGAGTGAGAATACAATAAAAAATCATTGGAATGCTACCAAGAGG
AGACAACTCTCCTCTCGGAGAAACAATAGCACTACCAATTCCAACTCCACCCCTCTCCAGAACTACATCC
GAACCCTAATCATCCACGAAGCCAACCCCGTTTTCGACAATTCCTCCTCGGGCTCCCCGTCTCCCACCCC
ACCAACTGCACCGGCCCCGCCCCCCGAGCAGGAGAGGCAGTCCTTGGAGACGCAAATGCATATGCAGTTT
GATATCCAAAAGGAGATGGACTTCATGGAGATGCTCTCCTATGGCTATATTTGA
>Sne05G024190.1 
ATGAAGGAACGGCAACGGTGGCGAGGTGAGGAGGATGCCCTGCTGCGCGCATACGTGAAGCAATACGGCC
CTCGGGAGTGGCACCTGGTCTCGGAGCGCATGCACCAGCCCCTCAACCGCGACGCCAAATCCTGCCTCGA
ACGTTGGAAGAACTACCTCAAGCCGGGCATCAAGAAGGGCTCCCTCACCCCCGAGGAGCAGTCCCTCGTC
ATCCACCTCCAGGCGAAACACGGCAACAAATGGAAAAAAATCGCCTCTGAGGTCCCCGGCCGCACCGCCA
AGCGCCTCGGCAAGTGGTGGGAGGTCTTCAAGGACAAGCAACTCCGCCACCACAACGACACCGCCTCAAA
ACCCCCTCTCGACCCCATCAACGACTCCAAATACGACCATCTGCTAGAGACATTCGCGGAGAAGCTCGTA
AACCCTAACCCCCAAATGCCCCAAATCCCCAACGGGGGGCCCCCGGCCCCCCCTCCCCCAAACCCCTCCT
CCTCCCTCCCCCCGTGGCTCGCCAGCTCGAGCGCCTCCTCCCCTTCCGTCACCCTCACATTGTCCCCCAT
CGCCGCCGCCCCTGCCCCTCCCCTGCCCCCATCCTCGCTCCCGTGGCTCCAAAATACCGAAAACGCCCCC
TCCCACGGCTTCCCCCCTTTCGGGGGCCTAATTGAGTGCTGCCGGGAGCTCGAGGAGGGGCACCGGGCGT
GGTCCGCCCACAGAAAGGAGGCGGCGTGGCGGCTGAAGAGGGTCGAGCTCCAGCTCGAGGCGGAGAAGGC
GAGCCGGAGGAGGGAGAAGGCGGAGGAGATCGAGGCGAAGGTGAACGCGCTGCGGGAGGAGCAGAAGGCG
ACGATGGAGCGGATCGAGGCGGAGTACCGGGAGCAGCTGGCCGGGCTGAGGCGGGAGGCGGAGATCAAGG
AGCAGAAGCTGGCCGAGCAGTGGGCCGCGAGGCACCTCCGCCTCACCAAGTTCGTCGAGCAGATCGGGTG
TCGGGCCGTCGCCTCGAACGACGCCCCGAACGCCCGGTGA
>Sne06G014590.1 
ATGGATCGGATCAAAGGGCCATGGAGCCCCGAGGAAGACGAGCTGCTGCAGAGGCTGGTGGAGAAGCACG
GGCCGAGAAACTGGTCGTTAATAAGCAAATCAATCCCAGGGCGGTCGGGGAAATCCTGCCGGCTGCGGTG
GTGCAACCAGCTGTCACCGCAGGTGGAGCACCGCGCCTTCACCCCCGAGGAGGACGACACCATCATCAAG
GCCCACGCCAAGTTCGGCAACAAGTGGGCCACCATAGCCCGCTTCCTCTCCGGCAGGACCGACAACGCCA
TCAAAAACCACTGGAACTCCACCCTCAAGCGCAAGTGCTCCCACGACTCCGACCCCGACCCCGACCCCGA
CCCCGAAGCCAGCCACCCGCTCAAGCGATCCGCCTCCGACGATTCCGCCCGAGTCTCTCCGCAGCCGCAG
CCGCACATCGTCACGTCGCTCAGCCTCTCCTTACCCGGGACCCAACCCCCGCCCGATCCGGATAAGCACT
TTTTCAGCGCCGAGTTTCTGGGGGTGATGCACCAGATAATAAGGAAGGAGGTCAGGACTTACATGGCGGG
GATGCAGAGTGAGGCTATGATCAATGGCGTTATCAACCGGATGGGGATGAGCAAGCTTGACTGA
>Sne05G085850.1 
ATGGGGAGGAAATGCTCGCATTGTGGGAACATAGGGCACAATTCAAGAACTTGCAACTCATCAAAAGGCC
CTAATATTGCTGGTGTGGTGAGGCTATTCGGAGTTCAGCTTGATATCTCCTCGAATTCGCCTTCTTCTTC
TTCCTCCTCTTCTATTCCCATCAAGAAAAGCTTCAGCTTGGACTGCTTGTCCTCGTCTTCTCCCACTTCC
TCCTCCTCGTCCCGCGTTGCCCCCATCACCGAGTACCCCCACAAGCCCGCCCTCGGCTACCTCTCCGACG
GCCCTCTTGGCCGACCTCCGGAGAGAAAAAAAGGAGTTCCATGGAGTGAAGAGGAGCATCGTACATTCCT
AATGGGGCTGGAGAAGCTAGGCAAAGGCGACTGGAGAGGAATTTCTAGAAACTTCGTCACCACTCGAACT
CCGACTCAAGTTGCCAGTCACGCTCAAAAATATTTTCTCCGACAAGCCTCTCTCAACAAGAAGAAACGCC
GCTCCAGCCTCTTCGACATGCCTGGCGATTCAAAGGGAGCTTTCACGCCCTCCAAAAACGAGTTCGAGTT
CCACGTCGACCTCAACTCACTGGGTGAGGGCTGCGATCAAGACGATTTCGCCATGAGTTGGGCGCCCGAG
TTGGATCTCACGCTTTCCGCTCCCAAAAGCGCGTTGCGGGATTCTTCCTCCTCTAATTCCTCTTCTTCTT
CCCTCCTAATTGGAGCTATTAGTGTCACTTGA
>Sne03G025760.1 
ATGGGAAGATCTCCTTGCTGCTCCAAGGTTGGTCTTAGGAGAGGCCCTTGGTCCACTAAAGAAGACTCCC
TTCTCGCCAATTACATCCAGCAAAACGGTGAAGGCCAATGGCGATCTCTCCCAAAGAAAGCTGGACTACT
GAGATGTGGGAAGAGCTGCAGATTGAGGTGGATGAACTACCTGCGGCCGGGGATAAAGCGTGGGAACATA
AGCGAGGACGAGGAGGATTTGATCGTACGGCTACACGGGCTCCTTGGCAACCGGTGGTCGCTCATCGCCG
GTAGGTTGCCAGGTCGAACCGACAATGAGATAAAAAACTACTGGAACACTCACCTCCTCAAGAAACTCAA
GGCCGCAGCCGCCCCCCACAAGGACCTCCCCAATCTCGCCACCGCCCCCGCCCCCGCCCCCAAGAAGAAG
AAGGCCAAGGCGCAAAAGCAAGCGGCCCCTCCCCCTTCCCCTGCCCCTGCCCCTCCCCCTGCCCCTGCCC
CTAAGACGAAGGTGTATCTGCCCAAGCCTATTAGAGTCTCTCCCGCCTTCTCGCGGACCAACAGCTACGA
CAGCCTCGCCTCCAACAGCGACGCCGAGAAGCCCGCCTCCGACCTCCATTCCTTCTTGCCGGACCACTGG
CCGCCCATATTCGAGATCGACTACTGCGCCCCCGCCGCCGCCGATGAGGATTTCCTCCACGGTGGCTTTA
TTCTGCCGCTGCTCAACCACTCCGATTCCATTTCCAGCGATGTAAACATGTTGGACAAAGTCTACGATGA
GTATCTCCAGCTTCTGTAG
>Sne05G021820.1 
ATGTCTGGTTCAACAAGAAGATCATCCAAGGCAAACTGGACAGAGGAAGAGGACAACATTTTGAGAGATG
CAGTTCAAAAATATGAAGGGAAGTCCTGGAAGAAAATAGCTGGATGCCTCCCTGGTCGAACGGATGTACA
GTGCTTGCATCGTTGGCAGAAAGTTCTAAATCCGGACGTGGTGAAAGGGCCATGGAGTAAGGAGGAAGAC
AGCATTCTCAGCGAGTTGGTTGAGAGATTCGGTGAGAAGAAATGGTCTGAAATCGCAGAACAGCTACCGG
GCCGGATGGGGAAGCAATGTCGGGAAAGGTGGTACAACCATTTAAAGCCGGAGATAAACAAGGCGGCCTG
GTCAGACGAGGAGGAAAGGATTCTGATCAACGCTCATGCTGAATATGGGAACAAATGGTCCATATTAGCC
AAACTCTTACCTGGCAGGACTGAGAATTCGGTTAAAAACCACTGGAACTGCTCTCTGAAGAAGAGACTCT
GCAACTATCTGGCCTGTGGCTCCATTGCAAGCCATCCTCGATTATCTGTGCTTCCTCCTCAAGCCAATAG
TAGACGAGCTGCCCGGTATCCCACAGAAGCAAACCAAACTCCAAGCACCACCGGTTTGGATAGTGTTAAC
AATGGGGAGGATCTCATTAGGCCAAGACGAGACAGTGATGGTAATCTTGAGAGTTTATCGGAGTGTTCAT
ACGCAGGGCTATGCTATGAGCCATTACAGAGGGTGGATTTGGAGATCTTCTTGTCGACTGGTAGATTTCC
AAGCACTGAGAGCTACATACGTGAACAGCCAAGATCAAGACGGGATGTGAAGGAACTACCGTGTGATGCA
TACAGCAGGGCTAGGGCTATATTGAGGAGTGCGGCTATGAGCTACCGAAACGTGCCATCCATTATAAGAA
AACGCGCTATTCAGCTGCTGCAAGGAGGCGTATCTACACTGGATAATGATGTCGCAGTGAGGGGTAAACA
AGTCATAAAAGTGGATGACGATGATGAAGATCGAGTTCGTAGCTGCACTTTTCTCTCACAGAGCTTGAGA
AGTTTGCAGCCGTTGAATATGTGGAGATTTGAAGGAGAATCTGGGGATGCATGA
>Sne01G017290.1 
ATGGGGAGAGCTCCGTGCTGTGACAAAGCCAATGTGAAGAAGGGACCATGGTCTCCTGAAGAAGACTTCA
AACTCAAATCATACATCGATCAATACGGCACCGGCAACAATTGGATTGCTCTTCCTCAGAAAATCGGGTT
GAAGAGATGTGGGAAAAGTTGCAGGCTGAGATGGCTGAACTACTTGAGGCCTAACATCAAGCATGGTGGA
TTTACTGAGGAAGAAGACAACGTCATTTGCAGCCTCTACATTAGCATAGGCAGCAGGTGGTCCATAATCG
CGGCGCAGCTGCCGGGGAGGACAGACAACGACATCAAGAACTACTGGAACACGCGGCTAAAGAAGAAGCT
CCTGGGGCGGCACAGGAAGTCAAGCTCGAGCCGAGCCCTGGAGGCCGGAGACGGCTCCTTTGATCTGAGC
AGCTCGGCCCTCGAGAGGCTGCAGCTGCACTCCCTCCAAATCTACAACAACAACCCTGCGCTATGGCCCA
AGCTCATCCAAACCCTCAATCCCCAAATCATTACACCTCCCCAACCACACATTCCCATTCTCAATTCGGA
TCCTCTTTTGCTCAATAATAATAATAATAATAATAATAATCACATATTTGGCGATGATGAGTTGGATTGT
TTTAAGGAAATGGGAAGGGACAATCTTGCGTGGTGGTGTGATGAATTGGAGGTCAAGTCTACGTCGACGC
CGTCGAGCTCGTGGGATTCCACGGCGGTCATGGATCCATCTCAACAACTGTATGGGGATTATCCTATGGG
TTTTAGCATGTGA
>Sne05G024220.1 
ATGGCAGAGGTAAAATTGGATGATTTTTGCCTTGAGAACAAGGAATCTGCTGTTTCTTCGAGCTCCTCGG
TTTCGGAGAATAGTAGCAGCACCGCACTGAAGTCGTCTGGGGGAACTAGTCCGAGAAGTGTTTCTCCAGC
TCATAGAAGGACTACTGGCCCAATTAGAAGAGCAAAAGGAGGTTGGACTCCAGAAGAGGATGATACACTA
AGAAAAGCTGTTGCAGCTTTTAGAGGGAAGTCTTGGAAGAAAATAGCTGAGTTTTTTCCACATAGATCAG
AAGTGCAGTGCCTGCATCGATGGCAAAAGGTTCTGAATCCAGAACTTGTGAAAGGTCCCTGGACACCAGA
GGAGGATGAGAAAATCACAAAGCTAGTGGCTAAATATGGACCTACAAAATGGTCTGTCATAGCAAAGTCA
TTGCCAGGTCGAATTGGAAAGCAGTGCCGTGAAAGGTGGCACAACCATTTGAATCCAGATATTAAGAAGG
ATGCTTGGACTTTGGAGGAGGAGCTTACTCTGCTTAATGCTCATCGGATCAATGGGAATAAGTGGGCTGA
ATTAGCTAAGCTTCTGCCTGGAAGAACCGACAATGCAATCAAGAATCACTGGAACAGCTCACTGAAGAAG
AAGCTAGATTTCTATTTGGCTACAGGGAGCCTCCCTCCAGTAGCTAAAAATGTTCTTCTAAATGGTGCTA
GGGATATCAGTAGGACAGCTTTAGTGGGATCACCTTTTTTGGTCTCATGCGATACAACTGATTCGTGTAA
AGTTGAAGACGGGAAGAATAGGCTAGATGCTATTACCCAAGAGTCTATGAATCCTGAGTGCACAAACTGT
CTGGCAGTTCCTTCAGAAGCAGCGACTACCCGTACAAATACGGAATCTGAGTTTGAGAGGCATAGAATAT
GTGGAGAAATTGATCAATACCGAATTATTGGAGCAGCGCTGCATTGTGATACTCCAGTTTATGGGACGTT
ATATTATGAGCCACCGGTATTAGACAGTCATGATCAGCTAGATTCAAATCTTGGAAATACTTTCTCGATG
AGGTCGGAATCAGACATTAGTGCTGCCACGGTGTTGTCGCCTACACCTTTCATCACTCCACCAAGTGTAA
ATAGTAGAAGCTTGTATACACAGACTCCTGAATCAATTCTGAAAATTGCTGCAAAAAGCTTTCCGATTAC
TCCGTCCATACTAAGAAAGAGAAAGATTGAGCAGCAGCAGCAGCCTAAGGAAACAGTTTTGTCTAATAGC
GAGCAGGACCAAACAAATAGTTCCGAGAATACGGGGATACAGAACAACAGCTTATGTGAAAACCCTACTT
GTGATAATGAAGATGGGTTAAGCAGCAATAAGTCATTTAATTCTTCTCCCCCGTATCGGTTAAGATCCAA
AAGGACTTCAGTAATTAAATCTGTTGAGAAGCAGCTCGACTTCACCACTGTCATGGAGCAAGATTTTCCT
GACAATCACCCGAAAGACGGAGACTTGGAGCTTAAGAAAGTTCCTCCTGTAACAAAGTTTGTTTACACAC
GTCAAAGGCGGGGATGA
>Sne05G009240.1 
ATGGGGAGGCCCCCTTGCTGCGACAAAGCCAACGTGAAACGAGGGCCGTGGACCCCCGAGGAAGACGCCA
AGATCCTCGCCTATGTCGCCAGCCACGGCATTGGCAACTGGACCTTAGTCCCTCAGAAAGCAGGCCTAAA
CAGATGTGGCAAGAGCTGCAGGCTCCGATGGACTAACTACCTCCGCCCCGATCTCAAACACGACGGCTTC
ACACCCGAGGAAGAAGACTGCATTCTTGAAATGCACAAAACCATTGGCAGCAGGTGGTCTCTGATAGCTA
AGCGGCTTCCGGGGAGGACAGACAACGACGTGAAGAACTACTGGAACACGAAGCTGAAGAAGAAGCTAAC
GAAGATGGGGATCGATCCCATCACGCACAAGCCTTTCCCCCAGCTCTTGAGTGAGTATGAGAGGATCCGT
GGCTCTCCCGTCGCCTGCAGGAACAGGATCCCTTTCCTGCAGAGCCAAACGGGGCGTTGGAACGAGCCCC
CAAAGGTCGAGCAATTCACTACTAGCTACGACGTGTTTGGCCAAGAAAATGTGCAGCAGCAGCCATTTTT
GTTCAATGAGGCCTCCTCGGGTGGTGGTGGTTTGCTTTGTGAGGGGGTCACGCGATTGGGGTGTGGATCA
TCGGGGTCGTGTGAGGGCTCGTGGTCCCCGTTCCCGTGCAACGAGGAATTCATTGTGGAGTGCAAGAATG
TGGAGATGAGTGGTGATGAGGGTAGTGTTGCATTGCAAGAAGATGGGAATATTAATGTTGTTAGTGGGAA
TGAGGTTTGTGTTGAGAGGGGTTTTTGTGGGAATAATAGTTGTGAATCTGCTGCTGATACATTTGTTGAG
GATATGTTGGCACGTGACATGGAGATTAGGCTGCAGTTTCCTGAGATTTTTGGTGAAAATTATGATTATT
GA
>Sne01G048800.1 
ATGGGAAGGGCTCCATGTTGTGACAAGGCAAATGTGAAGAAAGGGCCATGGTCACCTGAAGAAGATGCAA
AGCTAAAGCAATACATAGAGAAGCATGGCACTACTGTTGGCAATTGGATTGCTCTCCCCCAAAGAGCTGG
TCTCAAAAGATGCGGAAAAAGCTGCAGATTGAGATGGCTCAACTATCTGAGACCAAACATCAAACATGGA
GAGTTCTCTGATGATGAAGATAGAATCATCTGCAGCCTCTTTGCTCGCATTGGAAGCAGGTGGTCAATAA
TAGCAGGCCAATTACCGGGAAGAACAGACAACGATATCAAAAACTACTGGAACACAAAGCTGAAGAAGAA
AGTGATAGGAAACATAAATAGGCCAACAACATTAGCCTCTCCTCCTGCATCTCAATTCCTTCCAAATCTC
AACTCCCAAATCTCATCACCATATGATCATCAATTCGTCAACGCTAACTCAATTAGGGCTTTCTCCACGG
CGGCGGCGCCTCCCAATTTCATGATGCATGGAAGCTACAATAATCAAGTGATCTTCGGAGGCGGCGAGGC
CAGCTGCAGCTCTTCAGACGGCAGCGCCAGCAACCAAATGGGTGAAAATCTAGGGTTTCATCATCAAAGT
TATTTGAGCAACGGCGGCGGCGGCGTCGACGATGTAACTCAGAAATTCTTCATCACTGCTAATAACGGAT
ATGATCACAATCACAAGGGAGGGATTAATAGTGGGAACTGTTTGGGGCATGAAAATCCACTGGATTACAG
CATGGAAGATATCAAGCAGCTGATTAGCACTAATCACATTTCCACTAATCTCAATTTCTTTGTCGATCAT
GAGATCAAGACAGAACAAGGAACTACATTGTACTACTGA
>Sne04G014800.1 
ATGGAAAGTGATAGGATTGGAGACACTCCTGCAGAAGGTTCTGGAGATGGTCTACAAAGAGCTCGACCTT
TGCATGGGAGAAAGAGTGGTCCCACAAGGCGTTCGACAAAAGGGCAATGGACACCAGAAGAGGATGAAAT
TTTACGGATGGCTGTTCAACGCTTCAAAGGAAAAAATTGGAGAAAGATAGCCGAGTGTTTCAAGGATCGA
GCAGATGTACAGTGCTTACACAGATGGCAAAAGGTTTTAAATCCAGATCTTGTTAAAGGTCCATGGTCAA
AAGAGGAGGATGAAGTAATAGTTGAATTGGTGAATAAATATGGGCCAAAAAAGTGGTCTACCATTGCACA
GCATCTTCCTGGGCGTATTGGAAAACAATGTCGAGAAAGGTGGCACAATCATCTTAATCCTAATATAAAC
AAAGAAGCTTGGACACAAGAGGAGGAATTAGCTTTGATTCGTGCCCATCAAATTTATGGAAACAAGTGGG
CAGAGTTGACGAAGTTCTTGCCAGGGAGAACTGATAATGCGATTAAAAATCATTGGAATTCTTCTGTCAA
GAAGAAACTGGATATGTATATGGCATCAGGGTTACTTTCACAATGCGAAGGTACACCACTTGTTAGCCAG
TCAAATCAGTCAGCAGTCTCTTCTTCTTCAAAGGCACAACAAAGCAGTGAAGAGGATAAAGATGGAGCAG
AAGTGGAAGAAGCTTCTGGATGCAGTCAAGGTTCAATTTTGGCCAGCATTTCTCAACCTGTAAATGGTGC
AATCAACAGAAACGATCATCACGAGGAGGATTTCCGAGCAACCGGTGGATCGTCTTCAATGCCCTGTCCG
GATGATTATCCCCCTGCATTTCGAGAAGTCACATATGACACACTAGAAGAGGATAAAGAAATGGGCGCTA
AGTTTGTTCAACACGATACATCTATAGATTGGAGGACGTTTGCTGAGAAAGATTGGCAAGCAAATACCGA
TGAGCTCTCCGACATGAGTATGCTGGATCTTGGGCAAGGGGCATCTGGAATGTTCATGCAATCTTTACAT
GGGAGTGAGAATCATGATGCAGTAACCTTTCCCGCGGAGACTTACATGCGTTTGGATGATTCTATTTCCA
TGGTAAACATGGGTGTGGATTCTGATACCCCTAATCCGGTAGCAAATGCAGACTGCAACATGGTATATCC
TGATGTGGGCCACGGTGGAAATCCCTCTGTAAATGTTATTTGTGATGTTCATGAATCAGAAAACCCATTA
GCTCATAACTATTCAAACTTTGAGATGCCTTATGTGCAACCGGGTATGCTGGGGGATTCATCTACTCAAC
CTGTCCATGTTCCTACTCAACTTCCACCTGATGATGGCCCAGTCTTGTTGAGAACACATCCAGATCAGTT
TGACTACTCCACACGTGTGAATGGTGAGCCTGAGCCAATATCCCCGAGAACACTTGACGAGTTTTTCTAT
GCTAATGAATCCAATTGCTCTCCTGGTGAGGACAATTTTGATGAGGCCGAGAGATCATCGAAACTAGTTC
CTGCTAATGATTTTGTATTGCAGCCACTGAATGATAGTACACCATGTTGTTCTCCCAAGGACAGAGACTC
AGTTGAACAGCAGGATTCGGGTGCTCTATTCTACGAGCCTCCTCGTTTCCCAAGCTTGGAGATCCCTTTT
TTCAGCTGTGATCTTATGCAATCTGGTAGCGACATGCTTCAGGAGTTCAGTCCACTGGGCATCCGCCAGC
TGATGTTATCTTCCATGACGCCGTCAAAACTTTGGGATTCACCGTCTAGAGATGATAGTCCTGCAACTGC
TCTAAGAAGTGCTGCGAAAAGCTTTACAAGCACACCATCGATACTGAGGAAAAGACACCGTGACTTGTTG
TCCCCTTTGTCAGAAAAGAGGGACAGGAAGAAGCTTGAAATTTATAGGCCTGAATCAGTTTTGAATACGA
GTGATGAAATTTCTTGTTTGGAGGGTACTTTCAACGAATGTAAGGAAAACCAGAGAGGTTTGAGCAGGCA
AGGAGACTTCATAGAAAATGAAAACATCGCCCATGCTTGTGAAAAGGCAACGAATGAGGATGATCAAAGC
CATCTCATTGCCGGAAGCAGAAACTCGCATGAAGAGAATATTGTCGATGAATGTTCTAGAAAGCAAACAG
ATCAGGCTGTCCTGGAAGTCGGAATGGATAAAGATGTAATCGATAAGGCTAAAGAGTCGTCTGGAATCCT
TGCTGAGCATGACGTGAACGACATGCTATTCTTTTCTCCCGACCACTTTGGAACTAAGAGTGATGGACAT
CAATATACTAGGAGAATAGAATCAGTATCTAAGGCTGGACATGCATTATCTTCAGCTGAGGCTTCCTGTT
TTTCTGTTCTTTGCTCTCCTCGACCCTCTACAAAGAAAGACGACACTAATTCACTTGTACCGACATCTCT
ACAATCCTCGAGTCCTTCAGAGAAGAAAACCGAAAGTTCTGGCAGAGGCATAGTTTCTGAAAACAATGCC
ATGTACGTGGGGACGCCATTCAAGAGGAGCATAGAATCTCCTTCACCTTGGAAATCACCTTGGTTTGTTA
ACACTTTCGTACCGGGACCAAGAGTCGACACTGATATAACTATTGAGGATATTGGTTACTTTTCGAGCCC
AGGGGACCAAAGTTACGATGCCATTGGACTAATGAAGCAATTGGGCGAGCAGACCGCCGGTGCATTTGCT
GATGCCCAGAAGGTGTTGGGAGATGAGACTCCGGAGTCATTACTCAAGGGGAAATGCTTCACGAAACAGC
AACAAGACAAGGAGAACGAACACTCTCCAAACACTCGGACAGAACATCATTTGATGACGGAGAGGCGAAC
CCTCGATTTCAGCGAATGTGGAACACCAGGAAAGGAAGCTAGGAAATTTTCGAGCAGCAGCGGCGTTGCA
ACTCCATCGTCTTATCTGTTGAAGAATTGCAGGTAG
>Sne06G017930.1 
ATGAGAAAACCCAGTGTTGACAAGAATGGAGTGAAGAAAGGAACGTGGAGTGAAGAAGAAGACAACAAGC
TAAGATCTTACATTCTCAGATATGGACACTGGAACTGGAGATTGCTGCCAAAGTATGCAGGTCTAGCTAG
ATGTGGCAAAAGTTGCAGATTGCGATGGGTGAACTACCTCAAACCTGGTCTGAAGCGAGGGAGTTTCACA
AAAGAAGAAGAAAATCTCATAGCAAAATTGCATGATGAGCTTGGGAACAAGTGGTCAGCCATGGCGGCAA
TAATTCCGGGAAGAACTGACAACGAAATCAAAAATTTCTGGCACGCGCATCTCAAGAAACGCAGCACAAA
AGTCCCTGCAGCTTCATCTCAATGCAATTCTGAAAATTTTCGGACATGTGAGAAGCTCATTCTGGAATCA
TCGGATAACTCAGAAGACAGTGCGTCATCTTCAAATTCTGCTAATATTGAAGTTCAGGAAAGTATGCTGT
CTGAAGAGGGAGTTGTACCACAAAAATGTGAAGGACTGGATTTGAAGTGTGAAAGGGTGTCGGATGGATT
TGTGGAGAGTTTTTGGAGCCAGCCATTTGTGGTGGACACTTCTTACAGCCATGATCATATTCATACTTTT
ACGCCATTGATGGAGGAAGAAGCTGCAATTTACCTTTTCACATAA
>Sne03G031200.1 
ATGGGGAGAACACCTTGCTGCGACAAAAATGGGCTCAAAAAAGGGCCATGGACTCCTGAAGAAGATGCTA
AGCTCAGCCAATATATTCAAGCCCATGGCGCAGGAAACTGGAGAAATCTTCCAAAAAATGCTGGCCTTCA
AAGATGTGGGAAGAGCTGTCGCCTTCGTTGGACTAATTATTTGAGGCCAGATATCAAAAGGGGAAGATTT
TCATTTGAGGAAGAAGAAACCATCATTCAACTCCATAGTGTTCTTGGCAACAAATGGTCGGCAATAGCGG
AACGACTTCCCGGGAGGACAGACAACGAGATAAAGAACTACTGGAACACCCACATCCGGAAGCGCCTCCT
CCGGATGGGGATCGACCCGGTGACCCACGCCCCGCGCCTCGACTTGCTCGACATGTCGTCGCTCCTCACC
TCGCCGCAGCTCAACCTCCTCCGCCTCCAGACGCTGCTCAACCCGGAGGCGCTGCGCCTCGCCATGAGCC
TCGCCGGCGCCGGCGCCGGCGACGCGCACCTCCTGAATTCCGGCCAGCAGCTGCCGGCGGCGGCCCCACC
TATCCAATTACCCAATAATCACTTTGAAAATCCTATTGATCAACAAATCCCACCAAACACCTTCGACAAT
TACTCTTTCCACAACCAATCTCAATATCAACAAATTATTCCAGATGATTTGAATGGATTTGGCTACCGAG
TTTCGGATCAAATTGGGGGAGATTTGTGTGAAAATTCGAGTTTTCAATCGATGAATACTAACAGCAACAG
CAGTTGTAGTAACAACAGCAATTTGAATTACATTACTGATTCAGTGTCTCTTTCTAGCTCTCCTACGCTT
AATTCTACTTCGTTGCTCGTCAATGGCGGCGGGGAAGAGGAGAGAGATAGTTTATTGTGTAATCTGTTGA
AGTTTGAGTTTCCTGAGGGTTTGGATTTTGATAATTTCATGTAA
>Sne04G027630.1 
ATGATGGAAACGACGGTAGAAGAAAATGGCGTAAAGAAAGGGCCGTGGACACCTGAAGAAGACCAGAAGC
TCGTCGACTGCGTGCAGAAACACGGCCATGGCAGCTGGAAAGAGGTCCCCAAGCTCGCCGGGCTCAACAG
GTGCGGGAAGAGCTGCCGCCTGCGTTGGACGAATTACCTCCGCCCCGATATCAAGAGGGGAGCCTTCACC
GACGAGGAAGAAAGGGTCATTATCGACCTTCATGCAGAGCTAGGCAACAAGTGGTCGGTCATAGCTAGTT
ACCTGCCAGGGAGAACAGACAACGAGATCAAGAACTTCTGGAACACTCGTCTCAAGAAAAAGTTGCTTCG
TAATGGGATAGACCCCGACACTCATATGCCGAGAACTCACCTTGATACGTTGTTACCTGTGTTACCTCAG
CTTCTCGGATGTAACAGTTCGAAAAATCTTACCTGGGAAGGTGTTGTGAGATCTCAAGAGGATGCTGCTC
GTCTGGCGAGAGTTCTGCTCGTAGGTAACATTTTACAGCTGATGAACGCTGGTACTTCAGGTTTGCCTCG
TCTCCCTATGGAAACTTTTAGTCCTAGCCTGGAATCCACAAGCAGACTTTCGTGGGATTCCCTTATGACG
GGACTGCAGTTGGAAAGATTCGCTCCGAGACCTGAGGTTGATGCTCTGGCACGCCAACCGAGCTTCAAAG
ATGCACCTGTCTTCCAGAACACGATGGAAACCAACAATGTGATGGCGATAAATGGCAACGGGTTTGGGGA
ATCATCTAACATGTACACAGATTATGAAGTACCTGATCTCATCTCAGCACCCCCGGTGCATGCAAGCACC
GATCAAGAAGCAAACAATTTCATCATCCCGGCTGACTTTTCCTGCCCTCCAACTACTTCTGATGCATTAG
AAGATATTCTCATGGATGACGAAGCAAGCAACTACTACTGGAAACAAGTCCTCGATCAAGCCAGATTGTC
ACCATGA
>Sne05G088960.1 
ATGGGAAGAGCACCATGTTGTGACAAGAAGGGGTTGAAGAAGGGGCCATGGACTCCAGAAGAAGATGAGA
AATTGGTTGAATACATCAATAAAAATGGCCAAGGAAGTTGGCGATCTCTCCCCAAACTTGCAGGGCTCCT
CCGCTGTGGGAAGAGCTGCCGGCTGCGGTGGACGAACTATCTCCGGCCGGACATCCGGCGAGGCCCTTTC
ACCGCCGACGAAGAGAAGCTCGTTATTCAGTTACATGCCATTCTCGGTAACAGGTGGGCCGCGATTGCGT
CGCAGCTCCCGGGAAGGACAGACAACGAGATCAAGAACTTGTGGAACACTCACCTCAAAAAGAGGCTTCT
CCACATGGGAATCGACCCGCACACCCACGAGCCCTCCTCGGCCGCGGGCCCCACCGCCGCCGCCAGCTGT
CGCCTCCCCTCGTCCCCCTCCACGCGCCACATGGCGCAGTGGGAGACGGCCCGCCTCGAGGCCGAGGCGC
GCCTCTCGAAGGAATCACTCCTCCTCCTATCCACCACCCCAAAGCCCGAGGCGGAGGAGGGGGACTACTT
CCTCCGCCTCTGGCACTCCGAGGTCGGGGAGACCTTCCGGAAGCTTCCGAAGGAGCCGGAAGCTTCCGGA
ACCTCCCCGAGCCCCTCGTCCTCGTCGACGCTGTCCGAGGCTACCGTCTTCAAGAGCAAGAGCAGCAGCT
CCAACGAAGTCGACGAGGATTCATCGGAATCGGCATTGGAGCTGCTCTTGGATTTCCCTAGCAACAATGA
CATGAGCTTCTTGAACCAACCTGATTGCTATGGCTTCTTCCCTAGCAACTTCTTCTAG
>Sne03G031270.1 
ATGGTGAGAGCATCTTTTGACAGAAATGGGAGGAAAAGGGGAGCTTGGAGTGAAGAAGAGGACACCAAAT
TGAAGGATTGTATTAACCGTTTCGGCCACCCCAACTGGCGGTTGCTGCCGTTGGTTGCAGGGTTAAAGAG
ATGTGGGAAGAGTTGTAGACTGCGTTGGGTGAATTACTTGAAGCCCGGTTTGAGGCATGGGAAGTTCACC
AAAGATGAAGAACGTCTCATCATCGAATTACACAACCAACTTGGAAACAAATGGTCCGCCATCACTACCT
ATTTTCCAGGAAGAACTGACAATGATATCAAGAACTACTGGCACGCCCACATACAGAAGCGTGGGGGTAG
GGTTTCAAGGGCGGTCAGAATGATGAAACTGGCGGAAGAGCAATCTTCCGACAGCATAAATTCTAGTATT
ACAACAAGTGGTGTGAATCAAGAGATGACGCCTGCGGCCTCCGAGGTTGCCTTCTTTTACCAAGCTGCAG
AAAACATGGATGTTTTCAAGTCGAATGCAGATTCGGACTTTAATGCTGCTGCTCTATATGATCAGACATG
GTTCAACAACTTGAATAATATTGATGATCAAAACAACTTTGTTAATGAGGGAGAATTTGATGGTTTTGGG
GAAGACATGTTGTCTACACTTTGTGATATTGATTCTTCACAATGGGGAATTAATCCTTCTTGGAGCACTC
AACCGGTTGGAGAAGATTTTTTCAACAATATTCAATTTTGGTGA
>Sne06G013090.1 
ATGAACATGGAGCTGTTGAACCGGTGTTCCTCAGTGAGCTCGTCATCCTCGGACTCCTCCTCGGACTCGT
CGAAAAACGGCGGCGAGAGGATCAAGGGGCCATGGAGCGCCGAGGAGGACAAGATCCTGAGCCGGCTGGT
CGAGCGTTACGGCCCCCGCAACTGGTCCCTTATCAGCAAGTACATCAAGGGGCGGTCCGGCAAGTCCTGC
CGCCTCCGCTGGTGCAACCAGCTGAGCCCCTCCGTCCACCACCGCCCCTTCTCCCCCGCCGAGGACGACA
CCATCCTCGCCGCCCACCACCGCTACGGCAACCGCTGGGCCACCATCGCCCGCCTCCTCCCCGGCCGCAC
CGACAATGCCGTCAAGAACCACTGGAACTCCACTCTCAAGCGCCGCTACCAACAACAACACCAGACCGTC
GGGGAATCCCATGATCCCATGACCGCATTGTCGCTGGCGCCGCCCGGGATCGCCGCCGCGCCGGAGGAGA
AGACGTCGGAGGATTTGCCGGCGGGCTTCTGGGATGCGATGAGGGATGTCATAGCGAGGGAGGTCAGGGA
CTACGTTACGACGTCGTTTCAGGATACTTCCTCCGGGCTTCGTCTCTGA
>Sne05G053810.1 
ATGGAAAAGCAAGAGGTAGGAGTGAGGAAAGGTTCATGGACAAAAGAGGAAGATGAGCTTCTCACCAAAT
GCATCCAACAATTTGGAGAAGGAAGGTGGCATCTTGTCCCTCCAAGAGCTGGGTTGAATCGATGCAGAAA
GAGTTGCAGAATGAGATGGTTGAATTATCTCAAGCCCAACATTAAGAGAGGTCCTTTTGGAGAAGATGAA
GTGGATCTCATTAAAAAGATGCATAAATTGTTGGGAAACAGATGGTCATTGATAGCTGGGAGACTTCCTG
GTAGAACTGCTAATGATGTTAAGAACTTTTGGAATTCTCGTTTTAGCAAGGATTCGTCGAAGCCTAAAAT
GGCGGCAGAACCTTCTAGAGACGTCGTGATTAAGCCCCGGCCGAGGAAGCTTTTTAGCTCTGCAGCTGCC
ACAATGCTCCAACCAAATGAGGATGAAAATGTGAGCAAAAATGCTGATATAGCATCTTCATCATCATCTC
AATTGGTGGTGGAAGAAGAAAAAATTGAAAGCAATAATGATGAGTGGTGGAGAGATTTGCTTGATTTGAG
TGAAAATGGTGGAGATGAAATGCTACCCATACCTTTTCCAGGAGAGGATGATTTCATCAATGGTTTCTTT
GCTGATTTTGATTATGGATTGAACCTTTAA
>Sne01G019030.1 
ATGGGGCGCGTTCCGTGCTGCGAGAAGGACAACGTGAAGAGAGGGCAGTGGACGCCCGAGGAGGATCAGA
AGCTCTCTTCCTACATCGCCCAACACGGCACCCGCAACTGGCGCCTCATCCCCAAGCATGCTGGCCTTCA
GCGATGCGGCAAGAGCTGCAGATTGCGATGGACTAACTACCTCCGCCCCGACCTCAAGCATGGCCACTTC
TCCGAAGCCGAAGAGCAAACTATAGTCACTCTGCATTCCGTTCTCGGAAATCGATGGGCTGTGATCGCGG
CACAGCTTCCGGGGCGAACAGACAACGACGTGAAGAACCATTGGAACACGAAGCTGAAGAAGAAGCTCTC
GGGCATGGGGATTGATCCGGTGACGCACAAGCCCTTCTCCCACCTCATAACGGAGATCGCCACGCTGCCC
CCGCCGCAGGCTCCCAATCTGGCGGAGGCGGCGCTGGGCTGCTTCAAGGACGAGATGCTCCACCTCCTCA
CCAAGCGCCGCATCAACATCCAGCTCCACCAATACGGCAACGCCAATGGCGGCGTTGCCGTTCCATCTAG
CGTCAAGCACGAGGACACGTCCAAGGCGCCCGCCCCGTGGGAGCCCGCCGGAGCCACGTCCGGGTACATC
GGAGGGGTGTTTGGGTCTTTTCCGGGATCGGATAACGGGTTCCACTACGAGCTCGCGTCCCTGGACAACG
AGGGCGGGTGGGGGCAGAGCATGTGCATGGCGGCGGAGCACCACCACGCCGGCTTGCATGAGAAGGCGGC
GGAGGAGGAGGCCGCCGGTGATGACTCCGGGAGCAGGAAGGACACCAGAAATGGGGAGAGCATGTTCAGC
TCCGAATGTTCCTTGTGGGATTTGCAGTCCAATGATTTGATGAATCCTATGATATAA
>Sne05G089590.1 
ATGGATAAGTGTCAGCAGAAGCATTCCAAGATTCGGAAACACGCTCATTTATGTGAAGAAGTTAGCAGTA
TTGAATGGGAGTTTGTGAACATGTCTGAGCAAGAGGAAGACATCATCAATAGAATGCACAGGCTCATCGG
GGACAAGTGGAGTTTGATAGCTGGGAGAGTTCCAGGGAGGAAGGCTGAGGAGATTGAGAGATATTGGTTG
ATGAGAAATAGTGACAAATTTACAGATGAAAGGAGGGAATATCATAGGAGACAAAAGGGTTGA
>Sne05G087990.1 
ATGTATTATCATGTATCATCATCATCACTCCACCCAAAATCTGCAGAAAAATCAAGCACATCACAGACTC
CAAAAATCACTCCTTTCGTGATCAAACTCAGAAATCGAGCCGCATCAATCTCGGAAACCGCGAGGAGTGG
AATGATGGAGGGCAAGCGCAGGATCGCGCGCGACGACGACGAACTCCGCGACATAAAGAAGGGGCCATGG
AAGGTTGAAGAAGACGAAGTCCTCATCAACCACGTGAAGAAATACGGCCCCAGAGACTGGAGCTCCATTC
GATCCAAAGGCCTCCTCCGCCGCACCGGAAAATCCTGCCGCCTCCGCTGGGTCAACAAACTCCGCCCTGA
TTTGAAAACGGGGGTGAAGTTCTCGGCGGAGGAGGAGCGGACTGTGATCGATCTGCAGGCGCAATTCGGC
AACAAATGGGCGAAAATCGCGACGTATTTGCCGGGAAGAACTGACAACGACGTGAAGAATTTCTGGAGCA
GCCGGCAGAAGCGGCTCGCGAGGATTCTCCACACCTCCACCGCCGCCGCCGCCGCCGCTCCATCATCCTC
CTCCTCCGCCAAATCTCTCAAGGCGCCGAAATTGAGCCTAGCAACGGATGACTCATCACCGCACTTCTGC
TCCTCCGCTGCATTTGGGGAGATTGCATATCCGACTCCGATCACCGCAGTTCCGATGGATCATCATCATC
AGCAGCAGCCATACATCTCCTTCCCCCAATTTCCATTGCTGCAGCAGGACTACCCTCTGCTTCTCGAGGG
GCAGGACTTCATCGGGAGGCTCGGGGCGCCGGCGTTCCTCGACGAGGAGTTCGGGCATTCCGCGCTGGGC
ACGGGCGAAATCCCGATCGCCCCGTCGTTCCAGGGCTCTAACGGGGCGTCGGAGAGTCGGGACGCGGTGG
ATTTCGACAGCCTCATCGATGATGATTTCCCTCCCATTGATTTATTCGATCAGATTGAGCAGCTTCCTAG
CCCCTCCCACTGGTCTTGA
>Sne05G009800.1 
ATGGATAAAAAAGCATGCAAATCTATAGATGTTGAAGTGAGGAAAGGGCCATGGACTATGGAAGAAGATC
TGATTCTCATGAACTACATTGCAAATCATGGAGAAGGTGTTTGGAACTCTCTAGCTCGATCTGCAGGGCT
GAAGCGCACCGGAAAAAGTTGTCGTCTCCGGTGGCTTAATTACCTCCGGCCGGATGTCCGACGTGGAAAT
ATCACGCCGGAGGAGCAGCTTCTGATTATGGAGTTGCATGCTAAATGGGGAAACAGGTGGTCGAAAATTG
CGAAGCATTTGCCTGGAAGAACGGACAATGAGATAAAGAACTACTGGAGGACTCGAATCCAGAAGCACAT
CAAGCAAGCAGAGAATTGTACGGGTCAAACCGCAGACAACTCCAACGATCAAGCTAGCACTAGCCAGGTC
TCCAGTTCTTGCCCTGCAGATCATACAGTTGAATCCTACTCCCCACCTTCCTTCAATGGCAATAACATGG
AGCCATTTCAGGGCCCGTTTCCAACCGAATCAAATGAAAATCTTTGGAGCATGGAGGATCTCTGGTCCCT
ACAGTTACTTAACGGGGACTGA
>Sne05G033540.1 
ATGGCGGCGGGGAAGAACGACTCCGGCGACAGGATCAAGGGGCCGTGGAGCCCCGAGGAGGACCACCGCC
TCAAGGAACTCGTGCACCAGCACGGCGCCAGGAACTGGTCGCTCATTAGCAAGTCGATCCCGGGGAGATC
GGGGAAATCGTGCCGCCTGCGGTGGTGCAACCAGCTCTCGCCAGAGGTGGAGCACCGCGCCTTCACGGCG
GAGGAGGACGAGATTATTCTCAAGGCGCACGCCGAGATCGGGAACAAGTGGGCGACGATCGCGAGGCTGC
TCAACGGAAGGACGGACAACGCGATCAAAAACCACTGGAACTCCACATTGAAGCGGAAGTTCTCCCCGGA
TTCCGCCGCCGGGGAGGAGCGGCTGTCGCAGGTGTTGCGGAGAGCGGATAGCGGCGACGTCTCGACGGCG
ATGATGAGCGGATTGAAGTTGAGCGCTCCGCCGGAGAGATTAAGCCGCTCCGATTCCGACATCAGCGACT
CCGGCTACAATGCGGATCTGTCGTTTCCAATCGCGACGAAGGCGCCGCGCGCTGAATCGCCTCCCGCGGC
GGCGTCCGTTGAAGACTGTGACGGCGAGTTAACCGCCTTGACTCTCTGTTTGCCAGGGATCGGAAGCGCT
TCGTCCGCATCCGTAACCGCTCACCGCCGCCGCGCTAGCGAGAGCAGTCAGTTTCCGGCGGTGGAGGAAG
ATGATAGGAAGGTGAAATCGGCGTCGCTGAATCCGGAGTTGGTTGCAGTAATGCAAGACATGATCAGGAC
GGAAGTGAGAAATTACCTTTCTGGACATGGAGAGATTATACCATGGAGTTGA
>Sne05G053740.1 
ATGTGTGGGTGCGAGAAGCTACACGTCACTCTAGACTATAGGTGGGGAAAATCTACCGCATTAAACACAA
TGATGTATCAACGATTCATTTGTGAATTGCACGTTACAAAAATTTGGCCAAACTTCTCCCCCTTCGTTAT
AAATAAGCCTCGAAAAGAGCCCTCCATTTTGTCGCATCAAAAAATGGAAAAAAATAATAATAATGGAGTG
AGGAAAGGAGCTTGGACCAAAGAGGAAGATGCTCTTCTCAAAGATTGCATTCATACATTTGGAGAGGGGA
AATGGCATCTCGTCCCTCTCCGAGCCGGGTTGAAGAGATGCAGGAAGAGTTGCAGGCTGAGATGGCTCAA
TTATTTGAGACCAAATCTTAAAAGAGGATTTTTCAATAAAGATGAAGTGGATCTCATTGTGAGGCTTCAT
AAATTGTTAGGGAATAAATGGTCGTTGATCGCCGGCAGAATCCCCGGCCGGACCGCCAACGACATCAAGA
ACTTCTGGAACAGCCACATCTCGAAGCGGCCGCCGCCGGCCGCCGGAGAAAGCCACCGCCGGGAGCAAAA
AACGATCACCGCGAGCAACATCGAGCGGCCCCGACCTCGAACCTTCTCCCCCTCACAGCCGCCCGCGTGG
TCCGCCGCCCTCGCCGGATCAAATTCATCCTCGCCGGCGCCGGTGCCGGAGTCGTCGCCGGCGCCGGCGC
CGGCAGAGGAGGAGGAGAATCCGGCGAGTAGCTCGTCGTTGCAGGCGGATCTCGACGAGTGCATGAGATG
GTGGGGCGATTTGCTCGAGATGGCGGAGACGGGCGGGGAAAAGAGCCCGTTTCCGTTCTCCTCCGACGAC
GAGGCACGGCGAGGAAGCGGCGGCGGCGGCGGCGAGGAAGGATTGCTATATTGTGGTAGTTTTTCATGTG
ATGGTGATTTGGATTGGAACATGAACATTTCATAG
>Sne04G047920.1 
ATGGGAAGATCACCATGTTGTGACAAAGATGGGCTCAAGAAAGGCCCGTGGACGCCCGAGGAAGACACGA
AGCTCATCCGATACATCCAAATCCACGGCCCCGGGAACTGGAGAATCCTCCCCAAGAACGCCGGGCTTCA
AAGATGTGGGAAGAGCTGCCGTTTGCGTTGGACTAACTATTTGAGGCCGGATATTAAAAGAGGAAGGTTT
TCGTTTGAGGAAGAGGAAACTATTATTCAACTACATAGTGTTCTTGGCAACAAGTGGTCGGCGATCGCGG
CCCGTCTGCCTGGCCGCACAGACAACGAGATCAAGAACTACTGGAACACGCACATAAGGAAGAGGCTCCT
AAGAAACGGGATCGACCCAGTCACCCACGCCCCACGCCTCGACCTACTCGATCTATCATCGATACTGATC
GGCTCGCCTCAGCTCAACATATCGAACCTCCTTCGCCTCCAAACACTTCTAAATCCAGATGGACTAAGGC
TTGCCCTAAGCCTCCTATCATCCAATGTTGAAAACCCTAATATCTTATTGCAAAAGCTTCAAGAAAATCA
GCTCTTGGATTCACAAAATCTCCAAAATCAACCCCCAAATTTCCAACCTAATCAGTTTGAAAATGTTGCT
AGCCAACAAAATCCATCAAATCTCACGGATTCTTCACTTCAAAATCAACCCCAATTTGACCAAAATAGCC
TTGGGCAATTGCCTACGAATTCGCCTAGCTCAAGCGGCCAAGTTTTCCAAAATTATTGCCCCACGAGGGA
AAATTTTCCGATTGGTTCGAATTTTTTCTATGGAATTTCGGATCAAATGAAGGCGGCGGAGCTGTCGGAG
AATTCGAGCTTCGATAACTCGGTGTTGTCGACGCCGTCGGCCTCGAATTTCGTCAGTGGGGGCAACGAAG
ATGAGAAGGAGAGCTTTTGCAGTAATCTTTTGAGGTTTGAGATTCCAGAGAGTTTAGATCAATTAGATTA
TTTCATGCAAAATTAG
>Sne05G069840.1 
ATGGCGGCGATGCGCTCCGAGAGCTCCGCCCTGGACGACGGCCGCTCCTCGCAGACAGGATCGGAAGTCA
GCGGCGGCGGTAACGGATTCATGCTCTTCGGGGTCAGAGTCTTGACGGAAGGATCCTTCAGGAAGAGTGT
GAGTATGAATAATTTGGCTCAATACGACCAGCTGCCGCAGGATTCCAGCCACGATGTCGCCGCCGGCTAC
GCTTCCGACGATGTCGTTCACCCCTCCGGCAGGAGCCGCGAGCGGAAAAGAGGTGTGCCGTGGAGTGAAG
AGGAGCACAGGCTGTTTCTGCTAGGGCTGCAAAAGGTTGGGAAAGGAGACTGGAGAGGGATTTCGAGAAA
CTACGTGAAAACCAGAACGCCTACTCAAGTCGCAAGCCACGCGCAGAAGTACTTCCTCCGCCGGAACAAC
CACAACAGGCGGCGCCGGAGATCCAGCCTCTTTGACATTACAACTGATGCAGTTGTGGGCTCTGCAATTG
ATGACCAAATGTATCAAGAAAATTCACCTCAGCAGCCTCCAGCAATACAACAAGGCAAGAATGTTGAGAA
ATTCCCCATGGCAAATTTCCCCGTGGCTATCACACCTATTGTGGTGCCAATCACAACTGAAAATCCAATG
GAGAATCTCACACTTGGCCAAGTCAACCAGCTCACCAATTCACCAAAGCCGATTAGGCCAATCCCCATTT
TACCAGTCCCTCCATCATCAAAAATGGCGAGTCTCAACCTAAACAAGACAACGACGGCCGTTGATCAGCC
GCCGTCTCTGTCGCTCAACCTGTCCATGTCATCACAACCACAGTCGCCCAATCAAGAACAGCCTCCGCAG
CCATCCAGTCAGCAGCAGCAGTCGCCGACGCCGGCACGACACGCGTCTGCCTTCCAAGCAATGCCTGCTG
GTGGCTTTAATGGGGGTGGTGGAGATAGCATGATTAGTGTTGCTTGA
>Sne03G030810.1 
ATGGTGAAACCACCTACTTTCGACAGCAATGGAATGAAGAGAGGCGCTTGGAGCAAAGAAGAAGATGAAA
GATTGAGAGCTTTCGTCATCGAATTCGGCCACAACAACTGGCGCCTCCTCCCTCTGCTTGCCGGTCTGTC
CAGATGCGGAAAGAGCTGCAGACTAAGGTGGGTGAACTACCTGAAACCCGGGTTGAAAAGGGAGAAATTC
ACCAACCACGAATCCAATCTCATCATAAGATTGCACAACCAGCTCGGGAACAAATGGTCCGCCATTGCTG
CAAAGCTGCCTGGGCGGACAGACAACGAGATCAAGAACTACTGGCACGCTCACATCAAGAAGCGCGGCCG
GAGAGCCGCCAAGAACAACAACAACAACAAAACCCCACCGCCGCCTCTCAAAGAAGAAGACGAAGAAGAA
TTTTCTTCGTCTTCTTCTTGCTTGACAATAGAAGATTACAAACCTTCTCTCGCAAAAATGGAGCCTCTTA
GCCCCATTGCAGATTTATACACATTTGCTCGAGCTCAAGAAGGTCTTCCCGTCTCCGATTTGCCGCCATT
TCCGGTGGAGGAGTTTCGAGATTTCGATTTTTTGTTTCAAGAAATGCAGAATGAGAGCTCGAATTCCTCA
GATGGTGGGAGCAGTTTTTGCAGCTCGAGCTCTGCAGATTTGAATAATTTCTGGGGTGATCAGTCGTTTG
GGGAAGATATTTTGGATATTAAACTTTGGTGA
>Sne03G027030.1 
ATGTATTCGGCTTTGCCAATACACAGTTTGGCAGTGGAGGGGGACTATCCGGGGCCCTTGGATGGCACCA
ACTTGCCTGGAGATGCGTGCCTTGTCCTCTCCACCGATCCCCGCCCGCGCCTGCGCTGGACGGCCGACCT
CCATGAGAGATTTGTCGACGCCGTCACCCAGCTCGGCGGCCCTGACAAAGCAACACCGAAAACAATTATG
AGAACGATGGGAGTAAAGGGCTTGACTCTGTACCATTTGAAGTCTCATCTTCAGAAATACCGGATGGGAA
AACAATCGAGCAAGGAGTTAACTGAAGCCTCAAAAGATGTATCTTGTATCGCTGAGAGTCAGGATACGGG
CTCATCTACATCAACTTCATCGAAAATAATGCCCCAAGACATAAACGATGGTTACCAGGTAACTGAAGCT
TTGCGGGTGCAGATGGAAGTTCAACGAAGATTGCACGAGCAGCTAGAGGTTCAACGACGCCTACAGATCC
GGATAGAAGCGCAAAGCAAGTACCTACAGTCCATCCTCGACAAAGCTTGCAAAGCACTCGATGATCAGGC
GGTGGCCTCTTCAGGGCTCGAGGCCGCCAGGAGAGAGCTCTCCGATCTTGCAATCAAGGTCTCACACGAC
TGTAACGGTGTGTTATCCGTGCCTCCCATATCCCATAACGCCTCGGAGATGGATCGGCACAGCATTCCGC
GACTGCCCGCCCGACTTGGTGACTGCTCCATGGACAGTGGCATGATGTCATCAAACGGGAGCCCCACTTC
TCCGTCAACTCTCGAGTCGCAGGCGGCTGCCGCGCTCAAGAAAAGACCGCGGCCTTTGTTCAGTACCGGA
GAGTCGATGCCTCTCGACGGCGGTATGAGACCGGTGGAGTGGATGATGTCAAATTTTGGGTGA
>Sne03G012760.1 
ATGGGTCGAGGCAGAGCACCTTGCTGTGATAAGACGAAGGTGAGGACGGGTCCATGGAGCCCTGCTGAGG
ATTTGAGGCTTATGAATTTCATCCAACGCCATGGTCACAGTAACTGGCGATCTCTTCCTAAACAAGCTGG
TCTATTGCGATGTGGAAAGAGTTGCCGCCTGAGGTGGATCAATTACCTAAGACCTGACGTCAAGAGAGGC
AACTTCACACCAGAAGAAGAAAATACAATAATCCAACTCCACAATTCTATTGGAAACAAGTGGTCAAAGA
TTGCATCTCGTTTGCCGGGAAGAACAGACAACGAGATCAAGAATGTTTGGAACACACACTTGAAGAAAAG
AGCAGTTAAGGAATCCACCACTGATACACCAAAACCAGCAGCAGACTCTCCATCATCATCATCATCTTCT
TCTTCCTGTGTCTCGGGCGGCAGCCCAAAACAAGCGGTGGAGGCGGCTGAGGTGGGAGACGATGGAGACG
TAACGACATCTGATTTCGACGTGGACTTCTGGGAGGTGCTGGAGTCACTGGACCCATTGGAGGGGGCGAA
TATTGCACAAGAAGTTGAAGTAAGCAAGTGGTTGAGAATATTGGAAAATGAGCTTGGATTAGCCTCTGAT
GCTGATAACGATTTTTCTGCTACACTCGCCATATATACCCAACCTACCAACCTACTTTAA
>Sne05G077440.1 
ATGGTGAGGGCTCCATGCTGCGAGAAAACGGGCCTCAATAAGGGCCCGTGGACTGCGGAAGAAGATCGGA
TTCTCATCAACTTTGTCACCCAAAATGGCCATCCCAATTGGCGGGCTCTTCCCAAACGGGCCGGATTGCT
GAGGTGTGGAAAGAGTTGTCGTCTCCGGTGGATGAACTATTTGCGACCCGATATTCGGAGAGGGAATTTT
AGTAGAGAAGAGGAGGATACAATCATTCAATTGCATGCCCAATTGGGAAATAAATGGTCCGTCATTGCAT
CGAGATTGCCGGGGCGGACAGACAACGAAATCAAGAATGTTTGGCACACTCACTTAAAGAAGAGAGTCGC
CGGAAAATGTCAACCCCAACCGGAAACCAAGACCGGAGAAGTTGAATACTCATCTGAATGTTACCGGAAG
GTGGAGATGTGCTCGGAGCTCAGCTCGCCGGGGGATTCCCTCAGTGAGGTCTCGTCGGTCATCACCGGAC
GCGAAGACGCTTTGATGTCGGAATTGTTAGGCGAGAGTTTCTGGTCGGAGGAATGGAGTGGCGGTAGTGA
TTTCTCATCTGGAAGTAGTGATCCTCAGCTTCAATTTGGAGACTCGTTCGCGCCCGAATTAAATTTGGAA
GATAGCAGTTTTTGGCGGGACGTGTTTAACAGGGCTGACGAATTAACAGAATTAATATCTCAATTTTAA
>Sne05G025370.1 
ATGGGGAGAGCTCCATGCTGTGATAAGGCAAATGTGAAGAAAGGGCCATGGTCACCTGAGGAAGATGCAA
AGCTCAAAGACTACATTGAGAAGAATGGAACTGGTGGAAACTGGATTGCTCTTCCTCACAAAGTTGGGCT
CAGAAGATGCGGAAAAAGCTGCAGGCTCAGATGGCTGAATTATCTCAGACCTAACATCAAACATGGCGAA
TTCACCGACGACGAAGACAGAATCATCTGCACTCTCTTCGCCACCATCGGAAGCAGGTGGTCGATAATCG
CAGCGCAATTGCCAGGAAGAACCGACAACGACATCAAAAACTACTGGAACACGAAGCTGAAGAAGAAGCT
AATCAACATGGCGAATATCCACCACAACCACCACCTTCTCCTCCCAAATCTGCACCCGATCTCACACCCA
AACCCTCAATTTCACCACAATTTCTCGCAATCGGCGGCGTTCGCGCCTCTCCACGCGCAGGCGCCCCCGA
TTTACGCGCGCGACGCCGGGAATCGCAATGTGCTGGCGTTCGGCGGCGGGGATCAAGGCAGCTGCAGCTC
CTCCGACGGCAGCTGCGTCACCAACAGCCAGATCGGCGGCGATCGACGTCAGAGCTTGTGCTTCGGAGGA
TACCTCGGCGACGAGATCGATAATCGGAGCTTCTTCTTCGGCGCCAGCGACGGCTGCTCCACCTCCTCGC
CGGCGGCGAACTACGGCGGCGTTGGCGATAATCCGCAGGATTACTACGGCAGCATCGAGGAGATCAAGGA
GCTCATCACCATTAACGCCGGCGCCGTTGACGTCGGCGACGATTTCACCTTTCTCATGGATGAGATCAAG
GCGGAGGAGAAGGTTTGGTGTAATGATCAGAAGATTTTCAAGATGCATATTTTCATGGAAATTGGAGCAG
CCCCTGAAATCAAGAAAATTTATTTTAATATATTATTTTATTTTTTTCGTATAGTTCGATTTGATCAAGA
TTAG
>Sne05G008470.1 
ATGAGCCGGGGCCACCGGGAAAATGGTGGCGCCTCCCTCATAGATAGGCTGCTCCGCCCGATGTTTTCAT
TAGGGTTTGCAGCAAACCCTATTGATGAACCGGATAGGGTTGTTTTAGGGTTTAAGGGTAGTGACATCCA
CGAACACGATCAGGATGAGGATGATGATGAGGAAGAGGCCGCCCACAAAAACTTCAAGAGAAACGGGGAA
AACCCTAATTTTGGCTCCAAAAAGAGGGAAAGTGGAGCCCCCAAATCTTGCGCCCGTGGGCACTGGAAGC
CCTCGGAGGATGCAAAGCTCCGAGAGCTTGTCTCCGCCCACGGCCCCCAAAATTGGAATCTCATTGCGGA
AAGCCTCGAAGGAAGATCAGGAAAGAGCTGCAGATTGAGATGGTACAATCAACTAGACCCTAAAATCAAC
AAGAAGGCCTTCACAGAAGATGAGGAGGAGAGATTGATGGAGGCACACAAAATGTATGGCAACAAATGGG
CTTTGATTTCCCGGCTTTTCCCAGGCCGGACAGACAACTCGGTGAAGAACCATTGGCACGTGATGATGGC
GAGGAGGAGCAGAGAGAAATCGAAAGCTTACATGAAGATGAAGTGGGCTTGCTCGAAGCCTCCACCACTT
GATGATCATATTCAAGCAAGAGCAATGCAAGAATGCTCTCTTGCCACAACCCCCAATTACTATGCTGATC
ATCATGCCTTCGATTCCGGCTATGAACACTTCAATCATGCCGGAAGTTCATACTCAACAGGATCAACGTC
GCAGATATCCTTTGCCGCTCCGGCATCGTCGTCGGCCGGCATCGACCATTATGAAGATGCTCCATCTTAT
TTGGAGAGTTCGGAAACACCCACGTTTATAGATTTTCTTGGAGTTGGATCTATATCATGA
>Sne05G066770.1 
ATGGGAAGATCTGCTTGCTGCTCAAAAGTAGGGTTGAGGAGAGGGCCGTGGTCTGCAAAAGAGGATTCTC
TTCTCGCCTCCTTCATTCACCAGCACGGCGAAGGTCAATGGCGATCTCTCCCCAAAAAAGCCGGGCTGCT
GCGGTGCGGGAAGAGCTGCAGATTGAGATGGATGAACTATCTGCGGCCGGGGATCAAGCGGGGGAATATC
AGCGAGGATGAAGAAGATCTGATCGTGAGGCTGCACCGCCTCCTCGGCAATCGATGGTCGCTAATTGCAG
GCAGATTGCCAGGTCGAACCGACAATGAGATTAAGAACTACTGGAATACGCATCTGCTTAAGAAGCTCAA
CAACGCCGCCGCCGCCGCAGATAAATTACCAGTCGCCGCCGCCGGAAAAAATAAGAAGAAGAAGAGAGCT
GCGGCGGCGAGCCCTAGATCGGATGGGGAAGAGGTGAAAAATCAGAGCGCAGTTACCAAAGTGTATTCCC
CCAAACCTATCAGAATCTCGTCCGCCTTCCCGAGAAACGACAGCCGCGAGAGCTTAGCGAGCAGCGAGGC
GGCGGCGGAGGAGGTGGCGGTGCCCGCCGCGGCGTCGCCTGAGCCGCCGCTTCTCTACCACTTCTCCGAT
ACCTTCGGCGACGATATGTGGGAGAAAGTCTACGCTGAGTATATGCAGCTGCTTTAA
>Sne04G023680.1 
ATGGGAAGAGCACCTTGTTGTGACAAAACTAAGGTCAAGAGAGGGCCATGGTCTCCTGAAGAAGACACCA
CTCTTAGAAACTATGTTGAGAAAAATGGCACTGCTGGAAGCTGGATTTCTTTGCCTCAGAAAGCAGGTCT
GAAACGGTGCGGCAAGAGCTGCCGGCTGAGATGGCTGAATTACCTTAGGCCTAACATTAAGCATGGCGGC
TTCACTCATGAAGAAGATAACATCATACTATCACTCTATCATTCCATTGGAAGCAGGTGGTCAGTGATAG
CTTCACAACTCCCCGGGAGAACCGACAACGACGTCAAGAACTATTGGAACACGAAGCTGAAAAAGAAGTT
GGTCTCCGCCGGAGCAACCAACCACCTCTCCGCCGCCGCCGCCGCCGCCGCCGCCGAGACTGCATACAGC
ATAAACTCAAAATTCGACAACAATAGTATGTTGCCATATTTTCCCAACTCCTATGAAGAAATTGTGGAAT
CTCAGCTCCTGCTTCCCGGCCTCGTCGAGGCACCGGAAAACGGCCACGATCTGGCGCTGCCTCCTTCTGC
TCCGGCGAGCCTCTCGCCGCCGTTTCACAATGGATCATGCGGAGACGAAGATGCATTTCTCGTTGAATTC
ATGCCCTATCAATATGATCTTCTCAATGCCTTCGATTTTCAAGAGATTAAATTCAATCATCAAATTAGCC
ATCTCGGTTTAGGGTTTTCCAGCGCCGAGCAGATCTATCAAAGTTTTACGTAG
>Sne05G081170.1 
ATGAATCTACACAGTCGGATAAACAGTTGCGGCGGCACAAGTGCGATGCAGGATTTGACGTTTCAATCCC
CACACCTCCCTCTCCGCGGCGGAAATGAGCACAGCGCCAATGCTCCGTCGATGGAGCAGAAAATCAACAT
CAGAAATCCGTGGCAAATCAACGAAGCAAACGGTCCCGAATTCGAAGAACTCTCGCGAAAGACGAAGCTT
TGTGCGAGAGGCCATTGGAGGCCACACGAAGACGCTAGGCTGAAAGAGCTCGTCGCCCAATTCGGCCCCC
AAAACTGGAATCTCATCGCTGAGAAACTCCAAGGCAGATCAGGGAAAAGTTGCAGATTGAGATGGTTCAA
CCAGTTGGATCCTCGAATCAACCGCAGGGCTTTCAGCGAGGAGGAAGAGGAGAGGCTGCTGGCAGCACAC
ACAATGTACGGCAACAAATGGGCGATGATTGCGAGATTGTTTCCTGGCAGAACAGACAATGCAGTGAAGA
ACCATTGGCATGTGATCATGGCCAGGCAACACAGGGAACACAACAGCGTTTACAGAAGAAGGAAGCCCTC
TTTCCCAAATCTGCAAATCCCCCTCCCTAATGCATGCACTGATCAGTCCACTACTCTAGACGAATCAGCT
GCTTCCACCTGCACCGATCTCTCTCTCACCCCATCCTCTGCGAAACACCCTCAGTTCCTCACCAGGTTCA
GCCCTGTCCACCACCACCAAATGCTCAATCTTCAAAATGGGGTCAATCAGATGTGTGCCAATGCGGATCA
TCAATCGGATTCAAACTCTGAAGTCTCTGCATCTGAATCAGTAGCCAACAATATGGCCAATCTCTATGGT
TGTGGGGAAGATGAGAAAGGGGAGTTTGAGAAGGGAAACATGGCATTCATTGATTTTCTTGGAGTGGGGG
CCACTTGA
