# Supplementary material for: Genome-Wide Identification and Expression Analysis of the MYB Transcription Factor Family in Salvia nemorosa
Source: Genes (Basel). 2024 Jan 17;15(1):110. doi: 10.3390/genes15010110 (PMC10815335; doi:10.3390/genes15010110)
Supplement: Supplementary file 1 [file genes-15-00110-s001.zip › Supplement materials/File S3. 10 candidate proteins sequence.txt]

>Sne05G053730.1 
MENKNNNSSNGVRKGAWTKEEDSLLRDCIHTYGEGKWHLVPLRAGLRRCRKSCRLRWLNYLRPNLKRGFF
NKDEVDLIVRLHKLLGNRWSLIAGRLPGRTANDVKNFWNSHISKRPPPPPPAVAAGETPRRKAITQSNII
RPLPRTFSTSQPPAWSAALARSNSSPPPPPPPPPPAAAPPAPVNNEPSGSSLQEDLDECLWWWGDLLEMA
GSDEMNPFLFSGEAAAAAGGEGLRMCGDGMALDGDMDWSFNSCIDHYIISNND
>Sne05G053740.1
MCGCEKLHVTLDYRWGKSTALNTMMYQRFICELHVTKIWPNFSPFVINKPRKEPSILSHQKMEKNNNNGV
RKGAWTKEEDALLKDCIHTFGEGKWHLVPLRAGLKRCRKSCRLRWLNYLRPNLKRGFFNKDEVDLIVRLH
KLLGNKWSLIAGRIPGRTANDIKNFWNSHISKRPPPAAGESHRREQKTITASNIERPRPRTFSPSQPPAW
SAALAGSNSSSPAPVPESSPAPAPAEEEENPASSSSLQADLDECMRWWGDLLEMAETGGEKSPFPFSSDD
EARRGSGGGGGEEGLLYCGSFSCDGDLDWNMNIS
>Sne05G053820.1
MEKQEVGVRNGSWTKEEDELLTKCIQQFGEGRWHLVPPRTGLNRCRKSCRMRWLNYLKPNLKRGPLEKMK
WISLKRCINCWETGNFSISSLFIYIYFMVIGRLPGRTANDVKNFWNSHICKKSTPKMAIEASRNVVIKPR
PRNLSMSRSAATTNDDGNVNNNTDIASSSSSSSQLMVEEEKDESNIVEWWRKCLQMSENGEIEDEMLTS
>Sne05G053870.1
MEKKELGVRKGAWTKEEDILLTKCIQQFGEGRWHLVPPRAGLNRCRKSCRMRWLNYLKPNIKRGNFEEDE
VDLLKRMHKLLGNRWSLIAGRLPGRTANDVKNFWNSHICKKSTSKMAIEASRNVVIKPRPRNLSMSRSAA
TTNDDGNMNNNTDIASSSSSSQLMVGEEKDESNIDEWWRKCLQMSENGEIEDEMLTISSPAEDDFIHDLF
GDLAVGLDI
>Sne05G053810.1
MEKQEVGVRKGSWTKEEDELLTKCIQQFGEGRWHLVPPRAGLNRCRKSCRMRWLNYLKPNIKRGPFGEDE
VDLIKKMHKLLGNRWSLIAGRLPGRTANDVKNFWNSRFSKDSSKPKMAAEPSRDVVIKPRPRKLFSSAAA
TMLQPNEDENVSKNADIASSSSSQLVVEEEKIESNNDEWWRDLLDLSENGGDEMLPIPFPGEDDFINGFF
ADFDYGLNL
>Sne05G053750.1
MDNKREIGVRKGSWTKEEDILLTKCIQQFGEGRWHLVPLRAGLNRCRKSCRMRWLNYLQPSLKRGSFGED
EVDLIKRMHKLLGNRWTLIAKRIPGRTSNDVKNFWNSHICKKLPSNKNKIVKEIIANKVIKPQPRRLTMS
TRLEFLNSPINDQVNGKNNINVDEDEGVNDNLHLNQEDKDEGIDEWWRSLLQMSENGEEIIIPECLV
>Sne05G066770.1
MGRSACCSKVGLRRGPWSAKEDSLLASFIHQHGEGQWRSLPKKAGLLRCGKSCRLRWMNYLRPGIKRGNI
SEDEEDLIVRLHRLLGNRWSLIAGRLPGRTDNEIKNYWNTHLLKKLNNAAAAADKLPVAAAGKNKKKKRA
AAASPRSDGEEVKNQSAVTKVYSPKPIRISSAFPRNDSRESLASSEAAAEEVAVPAAASPEPPLLYHFSD
TFGDDMWEKVYAEYMQLL
>Sne03G025760.1
MGRSPCCSKVGLRRGPWSTKEDSLLANYIQQNGEGQWRSLPKKAGLLRCGKSCRLRWMNYLRPGIKRGNI
SEDEEDLIVRLHGLLGNRWSLIAGRLPGRTDNEIKNYWNTHLLKKLKAAAAPHKDLPNLATAPAPAPKKK
KAKAQKQAAPPPSPAPAPPPAPAPKTKVYLPKPIRVSPAFSRTNSYDSLASNSDAEKPASDLHSFLPDHW
PPIFEIDYCAPAAADEDFLHGGFILPLLNHSDSISSDVNMLDKVYDEYLQLL
>Sne05G076150.1
MGRAPCCEKVGLKRGRWTTEEDEKLRKYIEENGEGSWRSLPKNAGLLRCGKSCRLRWINYLRSDVKRGNI
SAEEEEIIINLHVSMGNRWSLIAAHLPGRTDNEIKNYWNSHLSRKIHSFRRPNPNFIPPPPQSKPGKKGN
RRKRPAEHDAAAVVMPTTPTAEREPVGRIATEERESGAGEEGVSDIMEELSGLWGPGIGEMEISRPEQDF
GLEKWKPSEMQGFGLGPTGSGLENPSEIFGNTLSWIWDDRHDKWDCNDDKLDDVMFSWLLS
>Sne01G015730.1
MEGKEEVKASLKKGFWKPEEDLILKNYVETHGEGNWTVVSKKSGLMRGAKSCRLRWKNYLRPNIKRGIMS
EDEKDLIIRLHKLLGNRWSLIAGRLPGRTDNEVKNYWNTHLNKRPSRAQIQETPHHKATTTSAAPPPVAK
NEGPNLDTDSWIEKLRNGGMEMHPDFEAYNYMPILDDLVYSGSFDCAAAAATTSSISIDEIIMHDETIFN
FYSLLN
