# Supplementary material for: Genome-Wide Identification and Expression Analysis of the MYB Transcription Factor Family in Salvia nemorosa
Source: Genes (Basel). 2024 Jan 17;15(1):110. doi: 10.3390/genes15010110 (PMC10815335; doi:10.3390/genes15010110)
Supplement: Supplementary file 1 [file genes-15-00110-s001.zip › Supplement materials/File S4. 10 candidates genes nucleotide sequence.txt]

>Sne05G053730.1
ATGGAAAATAAAAATAATAATAGTAGCAATGGAGTGAGGAAAGGTGCTTGGACTAAAGAGGAAGATTCTC
TCCTCAGAGATTGCATTCATACATATGGAGAGGGGAAATGGCATCTCGTCCCTCTTCGAGCTGGGTTGAG
GAGATGTAGGAAGAGTTGCAGGTTGAGATGGCTCAATTATTTGAGACCAAATCTTAAAAGAGGGTTTTTC
AATAAAGATGAAGTGGATCTCATTGTGAGGCTTCATAAATTGTTAGGGAATAGATGGTCGTTGATCGCCG
GCAGACTCCCCGGCCGGACTGCGAACGACGTCAAGAACTTCTGGAACAGCCACATCTCGAAGCGGCCGCC
GCCTCCGCCGCCGGCTGTGGCGGCCGGAGAAACTCCCCGACGAAAAGCCATCACTCAGAGCAACATCATA
CGACCTCTTCCTCGGACCTTCTCCACCTCCCAACCACCCGCTTGGTCCGCCGCCCTCGCCCGATCAAACT
CCTCCCCACCTCCGCCGCCTCCGCCGCCACCGCCGGCGGCGGCGCCGCCGGCGCCGGTCAACAACGAGCC
GAGCGGCTCGTCGCTGCAGGAGGATCTCGACGAGTGCCTGTGGTGGTGGGGCGACTTGCTCGAGATGGCC
GGGAGCGACGAGATGAATCCGTTTCTGTTTTCCGGCGAGGCGGCGGCGGCGGCGGGTGGAGAGGGATTAA
GGATGTGTGGTGATGGAATGGCGCTTGATGGTGACATGGATTGGAGTTTCAATAGTTGCATAGATCACTA
TATAATAAGTAATAATGATTGA
>Sne05G053740.1
ATGTGTGGGTGCGAGAAGCTACACGTCACTCTAGACTATAGGTGGGGAAAATCTACCGCATTAAACACAA
TGATGTATCAACGATTCATTTGTGAATTGCACGTTACAAAAATTTGGCCAAACTTCTCCCCCTTCGTTAT
AAATAAGCCTCGAAAAGAGCCCTCCATTTTGTCGCATCAAAAAATGGAAAAAAATAATAATAATGGAGTG
AGGAAAGGAGCTTGGACCAAAGAGGAAGATGCTCTTCTCAAAGATTGCATTCATACATTTGGAGAGGGGA
AATGGCATCTCGTCCCTCTCCGAGCCGGGTTGAAGAGATGCAGGAAGAGTTGCAGGCTGAGATGGCTCAA
TTATTTGAGACCAAATCTTAAAAGAGGATTTTTCAATAAAGATGAAGTGGATCTCATTGTGAGGCTTCAT
AAATTGTTAGGGAATAAATGGTCGTTGATCGCCGGCAGAATCCCCGGCCGGACCGCCAACGACATCAAGA
ACTTCTGGAACAGCCACATCTCGAAGCGGCCGCCGCCGGCCGCCGGAGAAAGCCACCGCCGGGAGCAAAA
AACGATCACCGCGAGCAACATCGAGCGGCCCCGACCTCGAACCTTCTCCCCCTCACAGCCGCCCGCGTGG
TCCGCCGCCCTCGCCGGATCAAATTCATCCTCGCCGGCGCCGGTGCCGGAGTCGTCGCCGGCGCCGGCGC
CGGCAGAGGAGGAGGAGAATCCGGCGAGTAGCTCGTCGTTGCAGGCGGATCTCGACGAGTGCATGAGATG
GTGGGGCGATTTGCTCGAGATGGCGGAGACGGGCGGGGAAAAGAGCCCGTTTCCGTTCTCCTCCGACGAC
GAGGCACGGCGAGGAAGCGGCGGCGGCGGCGGCGAGGAAGGATTGCTATATTGTGGTAGTTTTTCATGTG
ATGGTGATTTGGATTGGAACATGAACATTTCATAG
>Sne05G053820.1
ATGGAAAAGCAAGAGGTAGGAGTGAGGAACGGTTCATGGACAAAAGAGGAAGATGAGCTTCTCACCAAAT
GCATCCAACAATTTGGAGAAGGAAGGTGGCATCTTGTCCCTCCTAGAACTGGGTTGAATCGATGCAGAAA
GAGTTGCAGAATGAGATGGTTGAATTATCTCAAGCCCAACTTAAAGAGAGGTCCTTTGGAGAAGATGAAG
TGGATCTCATTAAAAAGATGCATAAATTGTTGGGAAACAGGTAATTTTTCAATTTCATCACTATTTATAT
ACATATATTTTATGGTCATTGGGAGACTTCCCGGTAGAACTGCGAACGATGTCAAGAACTTCTGGAACTC
CCACATTTGCAAGAAATCGACACCTAAGATGGCGATAGAAGCTTCTAGAAACGTCGTGATCAAACCCCGG
CCTCGGAATTTGTCCATGTCTAGATCAGCAGCCACAACAAATGATGATGGAAATGTGAACAACAATACTG
ATATAGCATCTTCATCATCATCATCATCTCAATTGATGGTGGAAGAAGAAAAAGATGAAAGCAATATTGT
TGAGTGGTGGCGAAAATGCCTTCAAATGAGTGAAAATGGTGAAATTGAAGATGAAATGCTAACCAGCTGA
>Sne05G053870.1
ATGGAAAAGAAAGAATTAGGAGTGAGGAAAGGTGCATGGACTAAAGAGGAAGATATTCTTCTCACTAAAT
GCATCCAACAATTTGGAGAAGGAAGGTGGCATCTTGTCCCTCCAAGAGCTGGGTTGAATAGGTGCAGAAA
GAGTTGCAGAATGAGATGGTTGAACTATCTCAAGCCCAATATTAAAAGAGGCAACTTTGAAGAAGATGAG
GTGGATCTCCTTAAAAGGATGCATAAATTGTTGGGAAATAGGTGGTCATTGATTGCTGGGAGACTTCCCG
GTAGAACTGCGAACGACGTCAAGAACTTCTGGAACTCCCACATTTGCAAGAAATCGACATCTAAGATGGC
GATAGAAGCTTCTAGAAACGTCGTGATCAAACCCCGGCCTCGGAATTTGTCCATGTCTAGATCAGCAGCC
ACAACAAATGATGATGGAAATATGAACAACAATACTGATATAGCATCTTCATCATCATCATCTCAATTGA
TGGTGGGAGAAGAAAAAGATGAAAGCAATATTGATGAGTGGTGGAGAAAATGCCTTCAAATGAGTGAAAA
TGGTGAAATTGAAGATGAAATGCTAACCATATCTTCTCCAGCTGAGGATGATTTCATCCATGACTTATTT
GGAGATCTTGCTGTTGGGTTAGACATTTGA
>Sne05G053810.1
ATGGAAAAGCAAGAGGTAGGAGTGAGGAAAGGTTCATGGACAAAAGAGGAAGATGAGCTTCTCACCAAAT
GCATCCAACAATTTGGAGAAGGAAGGTGGCATCTTGTCCCTCCAAGAGCTGGGTTGAATCGATGCAGAAA
GAGTTGCAGAATGAGATGGTTGAATTATCTCAAGCCCAACATTAAGAGAGGTCCTTTTGGAGAAGATGAA
GTGGATCTCATTAAAAAGATGCATAAATTGTTGGGAAACAGATGGTCATTGATAGCTGGGAGACTTCCTG
GTAGAACTGCTAATGATGTTAAGAACTTTTGGAATTCTCGTTTTAGCAAGGATTCGTCGAAGCCTAAAAT
GGCGGCAGAACCTTCTAGAGACGTCGTGATTAAGCCCCGGCCGAGGAAGCTTTTTAGCTCTGCAGCTGCC
ACAATGCTCCAACCAAATGAGGATGAAAATGTGAGCAAAAATGCTGATATAGCATCTTCATCATCATCTC
AATTGGTGGTGGAAGAAGAAAAAATTGAAAGCAATAATGATGAGTGGTGGAGAGATTTGCTTGATTTGAG
TGAAAATGGTGGAGATGAAATGCTACCCATACCTTTTCCAGGAGAGGATGATTTCATCAATGGTTTCTTT
GCTGATTTTGATTATGGATTGAACCTTTAA
>Sne05G053750.1
ATGGATAACAAAAGGGAAATAGGAGTGAGGAAAGGTTCATGGACTAAAGAAGAAGATATTCTTCTCACCA
AATGCATCCAACAATTTGGAGAAGGAAGGTGGCATCTTGTCCCTCTAAGAGCTGGGTTGAATAGGTGCAG
AAAGAGTTGCAGAATGAGATGGTTGAACTATTTGCAGCCAAGTCTTAAAAGAGGTTCCTTTGGAGAAGAT
GAAGTTGATCTCATTAAAAGGATGCATAAATTATTGGGAAACAGGTGGACATTGATTGCTAAGAGAATTC
CGGGTAGAACTTCAAACGATGTGAAGAACTTTTGGAACTCCCATATTTGCAAGAAATTACCATCTAATAA
GAATAAAATAGTGAAAGAAATTATTGCTAATAAAGTCATAAAACCCCAACCTCGGAGATTAACTATGTCG
ACAAGATTAGAGTTTCTAAACAGCCCAATTAATGATCAAGTAAATGGGAAGAACAATATTAATGTAGACG
AAGACGAAGGTGTGAATGATAATCTCCATCTTAACCAAGAAGACAAAGACGAAGGCATTGATGAATGGTG
GAGAAGCTTGCTTCAAATGAGTGAAAATGGTGAAGAGATTATTATTCCCGAGTGTCTTGTTTGA
>Sne05G066770.1
ATGGGAAGATCTGCTTGCTGCTCAAAAGTAGGGTTGAGGAGAGGGCCGTGGTCTGCAAAAGAGGATTCTC
TTCTCGCCTCCTTCATTCACCAGCACGGCGAAGGTCAATGGCGATCTCTCCCCAAAAAAGCCGGGCTGCT
GCGGTGCGGGAAGAGCTGCAGATTGAGATGGATGAACTATCTGCGGCCGGGGATCAAGCGGGGGAATATC
AGCGAGGATGAAGAAGATCTGATCGTGAGGCTGCACCGCCTCCTCGGCAATCGATGGTCGCTAATTGCAG
GCAGATTGCCAGGTCGAACCGACAATGAGATTAAGAACTACTGGAATACGCATCTGCTTAAGAAGCTCAA
CAACGCCGCCGCCGCCGCAGATAAATTACCAGTCGCCGCCGCCGGAAAAAATAAGAAGAAGAAGAGAGCT
GCGGCGGCGAGCCCTAGATCGGATGGGGAAGAGGTGAAAAATCAGAGCGCAGTTACCAAAGTGTATTCCC
CCAAACCTATCAGAATCTCGTCCGCCTTCCCGAGAAACGACAGCCGCGAGAGCTTAGCGAGCAGCGAGGC
GGCGGCGGAGGAGGTGGCGGTGCCCGCCGCGGCGTCGCCTGAGCCGCCGCTTCTCTACCACTTCTCCGAT
ACCTTCGGCGACGATATGTGGGAGAAAGTCTACGCTGAGTATATGCAGCTGCTTTAA
>Sne03G025760.1
ATGGGAAGATCTCCTTGCTGCTCCAAGGTTGGTCTTAGGAGAGGCCCTTGGTCCACTAAAGAAGACTCCC
TTCTCGCCAATTACATCCAGCAAAACGGTGAAGGCCAATGGCGATCTCTCCCAAAGAAAGCTGGACTACT
GAGATGTGGGAAGAGCTGCAGATTGAGGTGGATGAACTACCTGCGGCCGGGGATAAAGCGTGGGAACATA
AGCGAGGACGAGGAGGATTTGATCGTACGGCTACACGGGCTCCTTGGCAACCGGTGGTCGCTCATCGCCG
GTAGGTTGCCAGGTCGAACCGACAATGAGATAAAAAACTACTGGAACACTCACCTCCTCAAGAAACTCAA
GGCCGCAGCCGCCCCCCACAAGGACCTCCCCAATCTCGCCACCGCCCCCGCCCCCGCCCCCAAGAAGAAG
AAGGCCAAGGCGCAAAAGCAAGCGGCCCCTCCCCCTTCCCCTGCCCCTGCCCCTCCCCCTGCCCCTGCCC
CTAAGACGAAGGTGTATCTGCCCAAGCCTATTAGAGTCTCTCCCGCCTTCTCGCGGACCAACAGCTACGA
CAGCCTCGCCTCCAACAGCGACGCCGAGAAGCCCGCCTCCGACCTCCATTCCTTCTTGCCGGACCACTGG
CCGCCCATATTCGAGATCGACTACTGCGCCCCCGCCGCCGCCGATGAGGATTTCCTCCACGGTGGCTTTA
TTCTGCCGCTGCTCAACCACTCCGATTCCATTTCCAGCGATGTAAACATGTTGGACAAAGTCTACGATGA
GTATCTCCAGCTTCTGTAG
>Sne05G076150.1
ATGGGAAGAGCGCCGTGCTGTGAGAAAGTGGGCTTGAAGAGAGGGAGATGGACTACAGAAGAAGATGAAA
AGCTTAGAAAATACATTGAGGAAAATGGTGAAGGCTCATGGAGATCATTGCCCAAGAATGCAGGCTTACT
TAGATGTGGAAAGAGTTGCAGACTCAGATGGATCAATTATTTGAGGTCTGATGTCAAGAGAGGAAATATA
TCTGCTGAAGAAGAAGAAATCATCATTAATCTCCATGTTTCTATGGGCAACAGGTGGTCTCTAATTGCCG
CGCATTTGCCGGGTAGAACAGACAATGAAATCAAGAACTACTGGAATTCCCATTTGAGCAGAAAAATCCA
CAGTTTCCGCCGCCCCAATCCCAACTTCATCCCGCCGCCGCCGCAATCGAAGCCCGGCAAGAAGGGCAAC
CGGCGCAAACGGCCGGCGGAGCATGACGCGGCCGCCGTTGTGATGCCGACAACCCCGACGGCGGAGAGGG
AGCCGGTCGGAAGAATCGCGACCGAGGAGAGAGAGAGCGGAGCAGGAGAAGAAGGAGTGTCTGATATTAT
GGAGGAGTTGAGCGGGCTTTGGGGCCCGGGAATAGGGGAAATGGAGATATCACGGCCCGAACAAGACTTC
GGCCTGGAGAAATGGAAACCATCGGAAATGCAGGGGTTCGGGCTGGGCCCAACGGGATCGGGCCTTGAGA
ATCCGTCGGAAATATTCGGAAACACGCTCTCCTGGATTTGGGATGACCGCCACGACAAGTGGGATTGCAA
CGATGACAAATTGGACGATGTCATGTTTTCGTGGTTGCTATCGTAA
>Sne01G015730.1
ATGGAGGGCAAAGAAGAAGTAAAGGCAAGTCTAAAGAAAGGTTTTTGGAAACCAGAAGAGGATTTGATAC
TCAAGAATTATGTGGAGACTCACGGCGAAGGAAATTGGACCGTCGTATCCAAGAAATCAGGATTGATGAG
GGGAGCCAAAAGCTGCAGGCTGAGATGGAAGAACTACCTCAGACCTAACATCAAACGAGGCATCATGTCT
GAAGATGAGAAGGATCTTATTATTAGGCTGCATAAGCTTCTAGGAAACCGTTGGTCGTTGATTGCCGGTA
GGCTCCCTGGTCGGACCGATAACGAAGTCAAGAACTATTGGAATACCCATTTGAACAAGAGGCCCTCCCG
GGCTCAAATTCAAGAAACCCCACACCACAAGGCCACCACGACGTCAGCAGCGCCGCCGCCCGTCGCCAAA
AACGAGGGGCCAAATTTAGACACAGATTCTTGGATAGAGAAGTTGAGAAACGGTGGGATGGAGATGCATC
CGGATTTCGAGGCCTACAATTACATGCCCATTTTGGATGATTTGGTCTATTCGGGTTCCTTTGATTGTGC
TGCTGCTGCTGCTACTACTTCTAGTATTAGTATTGATGAAATAATCATGCATGATGAAACAATCTTTAAT
TTCTATAGCTTGCTTAATTAG
