# Supplementary material for: Genome-Wide Identification and Expression Analysis of the MYB Transcription Factor Family in Salvia nemorosa
Source: Genes (Basel). 2024 Jan 17;15(1):110. doi: 10.3390/genes15010110 (PMC10815335; doi:10.3390/genes15010110)
Supplement: Supplementary file 1 [file genes-15-00110-s001.zip › Supplement materials/Table S1. Primers of 10 MYBs gene in Salvia nemorosa.xlsx]

## Sheet: Sheet1
Sequence ID	Gene Name	Sense Primer	Anti-sense Primer
Sne05G053740.1	SnMYB90	GACCGCCAACGACATCAAGAACT	AGGAGAACGGAAACGGGCTCTT
Sne05G053730.1	SnMYB114	AGCAACATCATACGACCTCTTCCTC	GCCATTCCATCACCACACATCCT
Sne05G053820.1	SnMYB113a	TGGAGAAGGAAGGTGGCATCTTGT	TCTTGACATCGTTCGCAGTTCTACC
Sne05G053870.1	SnMYB1	TTGGAGAAGGAAGGTGGCATCTTG	ACGTCGTTCGCAGTTCTACCG
Sne05G053810.1	SnMYB75	GGAGAAGGAAGGTGGCATCTTGTC	TGGTTGGAGCATTGTGGCAGC
Sne05G053750.1	SnMYB113b	GGAGAAGGAAGGTGGCATCTTGTC	TGCCTTCGTCTTTGTCTTCTTGGTT
Sne05G066770.1	SnMYB6	AGCACGGCGAAGGTCAATGG	AGGCGGACGAGATTCTGATAGGT
Sne03G025760.1	SnMYB111	ACATAAGCGAGGACGAGGAGGAT	CAAGAAGGAATGGAGGTCGGAGG
Sne05G076150.1	SnMYB12	AGCGGAGCAGGAGAAGAAGGA	ACTTGTCGTGGCGGTCATCC
Sne01G015730.1	SnMYB82	TGGAGACTCACGGCGAAGGAA	AGCAGCAGCAGCAGCACAAT
Sne06G017650.1	SnACTIN	CCTGAGGTCCTTTTCCAACCA	GGATTCCGGCAGCTTCCATT
