# Supplementary material for: Genome-Wide Identification and Expression Analysis of the MYB Transcription Factor Family in Salvia nemorosa
Source: Genes (Basel). 2024 Jan 17;15(1):110. doi: 10.3390/genes15010110 (PMC10815335; doi:10.3390/genes15010110)
Supplement: Supplementary file 1 [file genes-15-00110-s001.zip › Supplement materials/Table S2. 10 candidate SnMYB gene expressions.xlsx]

## Sheet: Sheet1
GeneID	Gene Name	P1-1_FPKM	P1-2_FPKM	P1-3_FPKM	P2-1_FPKM	P2-2_FPKM	P2-3_FPKM	P3-1_FPKM	P3-2_FPKM	P3-3_FPKM	P4-1_FPKM	P4-2_FPKM	P4-3_FPKM
Sne05G053730	SnMYB114	3.61458	1.44412	1.44412	1.88526	10.1262	6.14442	4.39814	4.02164	5.47316	15.6344	16.6565	20.3743
Sne05G053740	SnMYB90	6.32973	3.4112	3.4112	3.10989	18.0384	6.35497	3.82658	2.96354	5.45033	135.146	159.734	189.323
Sne05G053820	SnMYB113a	0	0	0	0	0	0	0	0	0	0	0	0
Sne05G053870	SnMYB1	0.071063	0.047044	0.047044	0	0.278657	0	0	0	0	0	0	0
Sne05G053810	SnMYB75	0.488516	0.559465	0.559465	3.88222	0.09533	2.8556	0.285224	0.189675	0.69754	0.904972	0.091878	0.178329
Sne05G053750	SnMYB113b	0	0	0	0	0	0	0	0	0	0	0	0
Sne05G066770	SnMYB6	54.6876	52.409	52.409	36.7913	52.7305	37.6981	13.347	11.6717	11.9865	87.446	102.299	124.436
Sne03G025760	SnMYB111	13.0734	6.6666	6.6666	5.75546	9.42538	6.67905	1.0715	0.86373	1.3633	0.34518	0.313661	0.464937
Sne05G076150	SnMYB12	24.4909	7.61045	7.61045	4.68576	14.9476	11.4509	3.66383	4.03421	2.51204	13.3405	12.5172	12.1623
Sne01G015730	SnMYB82	0	0	0	0	0	0	0	0	0	0.285534	0	0
